# Supplementary material for: Analysis of Mutational Profile of Hypopharyngeal and Laryngeal Head and Neck Squamous Cell Carcinomas Identifies KMT2C as a Potential Tumor Suppressor
Source: Front Oncol. 2022 May 19;12:768954. doi: 10.3389/fonc.2022.768954 (PMC9160230; doi:10.3389/fonc.2022.768954)
Supplement: Supplementary file 1 [file Table_1.xlsx]

## Sheet: S1.1 Gene lists and datasets
	Significantly mutated genes analyzed in the MUW dataset	Significantly mutated genes common to all datasets	gene lists based on:						Datasets:	short name:
	ARID1A	CASP8	Authors	Year	Journal	DOI:	Cancer type:		Vossen at al. 2018	NKI	combined dataset
	ARID2	CDKN2A	Stransky et al.	2011	Science	10.1126/science.1208130	Head and Neck		Agrawal et al. 2011	JohnHopkins
	BAP1	ERBB2	Dulak et al.	2013	Nature Genetics	10.1038/ng.2591	Oesophageal		TCGA PanCancer Atlas	TCGA
	CASP8	ERBB3	Song et al.	2014	Nature	10.1038/nature13176	Esophageal		Stransky et al. 2011	Broad
	CDKN2A	FBXW7	Lin et al.	2014	Nature Genetics	10.1038/ng.3006	Nasopharyngeal		Medical Univ. of Warsaw (current data)	MUW
	DDX3X	FGFR2	Lin et al.	2014	Nature Genetics	10.1038/ng.2935	Esophageal
	EP300	FGFR3	TCGA	2015	Nature	10.1038/nature14129	Head and neck
	ERBB2	HRAS	Seiwert et al.	2015	Clinical Cancer Res	10.1158/1078-0432.CCR-13-3310	Head and neck
	ERBB3	KRAS	TCGA	2017	Nature	10.1038/nature20805	Esophageal
	FAT1	NF1
	FBXW7	NOTCH1
	FGFR2	NRAS
	FGFR3	PIK3CA
	HECW1	PIK3R1
	HRAS	PTEN
	KAT6A	RB1
	KDM6A	SMAD4
	KMT2C	TP53
	KMT2D
	KRAS
	MED1
	NF1
	NFE2L2
	NOTCH1
	NRAS
	NSD1
	PIK3CA
	PIK3R1
	PTEN
	RB1
	RIMS2
	RIPK4
	SMAD4
	SMARCA4
	SYNE1
	TGFBR2
	TP53

## Sheet: S1.2 Sequencing panels used
Sample barcode	Site	Sex	Sequencing panel
L01	Larynx	M	Illumina TruSeq Exome
L03	Hypopharynx	M	Illumina TruSeq Exome
L04	Larynx	F	Illumina TruSeq Exome
L08	Hypopharynx	M	Roche SeqCap EZ Exome v2
L09	Larynx	M	Roche SeqCap EZ Medexome
L011	Hypopharynx	M	Roche SeqCap EZ Exome v2
L013	Hypopharynx	M	Roche SeqCap EZ Exome v2
L012	Hypopharynx	M	Roche SeqCap EZ Exome v2
L014	Hypopharynx	M	Roche SeqCap EZ Exome v2
L015	Hypopharynx	M	Roche SeqCap EZ Exome v2
L016	Hypopharynx	M	Roche SeqCap EZ Exome v2
L07	Hypopharynx	M	Roche SeqCap EZ Exome v2
L010	Larynx	M	Roche SeqCap EZ Medexome
L2	Hypopharynx	M	Roche SeqCap EZ Choice ~7Mb
L3	Hypopharynx	M	Roche SeqCap EZ Choice ~10Mb
L4	Larynx	M	Roche SeqCap EZ Choice ~7Mb
L5	Hypopharynx	M	Roche SeqCap EZ Choice ~7Mb
L6	Larynx	M	Roche SeqCap EZ Choice ~10Mb
L7	Hypopharynx	M	Roche SeqCap EZ Choice ~7Mb
L12	Larynx	M	Roche SeqCap EZ Choice ~10Mb
L13	Larynx	M	Roche SeqCap EZ Choice ~10Mb
L14	Larynx	M	Roche SeqCap EZ Choice ~10Mb
L16	Hypopharynx	F	Roche SeqCap EZ Choice ~7Mb
L17	Larynx	M	Roche SeqCap EZ Choice ~7Mb
L18	Larynx	M	Roche SeqCap EZ Choice ~10Mb
L20	Hypopharynx	F	Roche SeqCap EZ Choice ~7Mb
L21	Larynx	M	Roche SeqCap EZ Choice ~10Mb
L22	Hypopharynx	M	Roche SeqCap EZ Choice ~7Mb
L23	Larynx	M	Roche SeqCap EZ Choice ~10Mb
L24	Hypopharynx	M	Roche SeqCap EZ Choice ~7Mb
L27	Hypopharynx	M	Roche SeqCap EZ Choice ~7Mb
L28	Larynx	M	Roche SeqCap EZ Choice ~10Mb
L29	Larynx	M	Roche SeqCap EZ Choice ~10Mb
L31	Larynx	M	Roche SeqCap EZ Choice ~7Mb
L32	Hypopharynx	M	Roche SeqCap EZ Choice ~7Mb
L33	Larynx	M	Roche SeqCap EZ Choice ~10Mb
L34	Larynx	M	Roche SeqCap EZ Choice ~10Mb
L35	Larynx	M	Roche SeqCap EZ Choice ~10Mb
L36	Hypopharynx	M	Roche SeqCap EZ Choice ~7Mb
L37	Larynx	M	Roche SeqCap EZ Choice ~10Mb
L39	Larynx	M	Roche SeqCap EZ Choice ~10Mb
L40	Larynx	M	Roche SeqCap EZ Choice ~10Mb
L41	Larynx	M	Roche SeqCap EZ Choice ~10Mb
L42	Hypopharynx	M	Roche SeqCap EZ Choice ~10Mb
L43	Hypopharynx	M	Roche SeqCap EZ Choice ~7Mb
L45	Larynx	M	Roche SeqCap EZ Choice ~10Mb
L46	Larynx	M	Roche SeqCap EZ Choice ~10Mb
L47	Hypopharynx	M	Roche SeqCap EZ Choice ~7Mb
FaDu	cell line	M	Roche SeqCap EZ Choice ~7Mb
FaDu sg2	cell line	M	Roche SeqCap EZ Choice ~10Mb
FaDu sg2	cell line	M	Roche SeqCap EZ Choice ~10Mb
FaDu sgNTC	cell line	M	Roche SeqCap EZ Choice ~10Mb
FaDu sg2-7	cell line	M	Roche SeqCap EZ Choice ~10Mb
FaDu sg4-14	cell line	M	Roche SeqCap EZ Choice ~10Mb

## Sheet: S1.3 GISTIC 2.0 common regions
chr	start	enr	gene(cytoband)
chr1	1309152	1309282	AURKAIP1(p36.33)
chr1	1309384	1309792	AURKAIP1(p36.33)
chr1	1310084	1310162	AURKAIP1(p36.33)
chr1	2488071	2488172	TNFRSF14-AS1,TNFRSF14(p36.32)
chr1	2489164	2489273	TNFRSF14(p36.32)
chr1	2489781	2489907	TNFRSF14(p36.32)
chr1	2491261	2491417	TNFRSF14(p36.32)
chr1	2492062	2492153	TNFRSF14(p36.32)
chr1	2493111	2493254	TNFRSF14(p36.32)
chr1	2494303	2494335	TNFRSF14(p36.32)
chr1	2494586	2494729	TNFRSF14(p36.32)
chr1	2985794	2985860	PRDM16(p36.32)
chr1	3102723	3103027	PRDM16(p36.32)
chr1	3160650	3160701	PRDM16(p36.32)
chr1	3301715	3301850	PRDM16(p36.32)
chr1	3313054	3313157	PRDM16(p36.32)
chr1	3319354	3319562	PRDM16(p36.32)
chr1	3321302	3321450	PRDM16(p36.32)
chr1	3322058	3322212	PRDM16(p36.32)
chr1	3327947	3328151	PRDM16(p36.32)
chr1	3328217	3328461	PRDM16(p36.32)
chr1	3328558	3328625	PRDM16(p36.32)
chr1	3328711	3328808	PRDM16(p36.32)
chr1	3328867	3328990	PRDM16(p36.32)
chr1	3329012	3329079	PRDM16(p36.32)
chr1	3329108	3329364	PRDM16(p36.32)
chr1	3331126	3331211	PRDM16(p36.32)
chr1	3334391	3334560	PRDM16(p36.32)
chr1	3335230	3335308	PRDM16(p36.32)
chr1	3342144	3342314	PRDM16(p36.32)
chr1	3342629	3342789	PRDM16(p36.32)
chr1	3347435	3347672	PRDM16(p36.32)
chr1	3348529	3348704	PRDM16(p36.32)
chr1	3350240	3350390	PRDM16(p36.32)
chr1	3774134	3774281	DFFB(p36.32)
chr1	3775281	3775408	DFFB(p36.32)
chr1	3782375	3782564	DFFB(p36.32)
chr1	3784537	3784617	DFFB(p36.32)
chr1	3786168	3786339	DFFB(p36.32)
chr1	3789035	3789136	DFFB(p36.32)
chr1	3800070	3800213	DFFB(p36.32)
chr1	3800262	3800333	DFFB(p36.32)
chr1	6166293	6166347	CHD5(p36.31)
chr1	6166469	6166569	CHD5(p36.31)
chr1	6166680	6166839	CHD5(p36.31)
chr1	6169854	6170050	CHD5(p36.31)
chr1	6170453	6170586	CHD5(p36.31)
chr1	6171834	6171943	CHD5(p36.31)
chr1	6172199	6172241	CHD5(p36.31)
chr1	6172250	6172337	CHD5(p36.31)
chr1	6172968	6173058	CHD5(p36.31)
chr1	6181164	6181297	CHD5(p36.31)
chr1	6181553	6181633	CHD5(p36.31)
chr1	6184007	6184167	CHD5(p36.31)
chr1	6184576	6184721	CHD5(p36.31)
chr1	6185159	6185286	CHD5(p36.31)
chr1	6185583	6185672	CHD5(p36.31)
chr1	6185825	6185918	CHD5(p36.31)
chr1	6186631	6186657	CHD5(p36.31)
chr1	6186661	6186806	CHD5(p36.31)
chr1	6188105	6188278	CHD5(p36.31)
chr1	6188558	6188669	CHD5(p36.31)
chr1	6188918	6189129	CHD5(p36.31)
chr1	6190263	6190388	CHD5(p36.31)
chr1	6191690	6191808	CHD5(p36.31)
chr1	6194187	6194319	CHD5(p36.31)
chr1	6194777	6194919	CHD5(p36.31)
chr1	6195289	6195453	CHD5(p36.31)
chr1	6196576	6196698	CHD5(p36.31)
chr1	6196787	6196925	CHD5(p36.31)
chr1	6202187	6202385	CHD5(p36.31)
chr1	6202473	6202665	CHD5(p36.31)
chr1	6203882	6203991	CHD5(p36.31)
chr1	6204083	6204215	CHD5(p36.31)
chr1	6206271	6206483	CHD5(p36.31)
chr1	6206724	6206931	CHD5(p36.31)
chr1	6208913	6209046	CHD5(p36.31)
chr1	6209053	6209126	CHD5(p36.31)
chr1	6209305	6209472	CHD5(p36.31)
chr1	6211091	6211215	CHD5(p36.31)
chr1	6212471	6212596	CHD5(p36.31)
chr1	6215658	6215777	CHD5(p36.31)
chr1	6228209	6228337	CHD5(p36.31)
chr1	6240004	6240106	CHD5(p36.31)
chr1	6246788	6246858	RPL22(p36.31)
chr1	6252989	6253031	RPL22(p36.31)
chr1	6257783	6257816	RPL22(p36.31)
chr1	6259621	6259671	RPL22(p36.31)
chr1	6269174	6269256	RNF207(p36.31)
chr1	6269327	6269403	RNF207(p36.31)
chr1	6269473	6269486	RNF207(p36.31)
chr1	9770481	9770654	PIK3CD(p36.22)
chr1	9775598	9775827	PIK3CD(p36.22)
chr1	9775916	9776110	PIK3CD(p36.22)
chr1	9776497	9776677	PIK3CD(p36.22)
chr1	9777016	9777076	PIK3CD(p36.22)
chr1	9777101	9777166	PIK3CD(p36.22)
chr1	9777594	9777684	PIK3CD(p36.22)
chr1	9778751	9778973	PIK3CD(p36.22)
chr1	9779978	9780075	PIK3CD(p36.22)
chr1	9780169	9780300	PIK3CD(p36.22)
chr1	9780668	9780719	PIK3CD(p36.22)
chr1	9780799	9780967	PIK3CD(p36.22)
chr1	9781184	9781306	PIK3CD(p36.22)
chr1	9781501	9781645	PIK3CD(p36.22)
chr1	9781818	9781918	PIK3CD(p36.22)
chr1	9782032	9782211	PIK3CD(p36.22)
chr1	9782301	9782414	PIK3CD(p36.22)
chr1	9782585	9782664	PIK3CD(p36.22)
chr1	9783182	9783350	PIK3CD(p36.22)
chr1	9784026	9784150	PIK3CD(p36.22)
chr1	9784338	9784479	PIK3CD(p36.22)
chr1	9784861	9784994	PIK3CD(p36.22)
chr1	9786966	9787135	PIK3CD(p36.22)
chr1	10292366	10292492	KIF1B(p36.22)
chr1	10316304	10316381	KIF1B(p36.22)
chr1	10318550	10318719	KIF1B(p36.22)
chr1	10321962	10322028	KIF1B(p36.22)
chr1	10327437	10327616	KIF1B(p36.22)
chr1	10328209	10328321	KIF1B(p36.22)
chr1	10331559	10331637	KIF1B(p36.22)
chr1	10332298	10332364	KIF1B(p36.22)
chr1	10335497	10335561	KIF1B(p36.22)
chr1	10336378	10336457	KIF1B(p36.22)
chr1	10338043	10338180	KIF1B(p36.22)
chr1	10342457	10342591	KIF1B(p36.22)
chr1	10351139	10351219	KIF1B(p36.22)
chr1	10352104	10352180	KIF1B(p36.22)
chr1	10355143	10355223	KIF1B(p36.22)
chr1	10355717	10355824	KIF1B(p36.22)
chr1	10356639	10356723	KIF1B(p36.22)
chr1	10356954	10357123	KIF1B(p36.22)
chr1	10357238	10357304	KIF1B(p36.22)
chr1	10363220	10363259	KIF1B(p36.22)
chr1	10363260	10363284	KIF1B(p36.22)
chr1	10363294	10363425	KIF1B(p36.22)
chr1	10363552	10363702	KIF1B(p36.22)
chr1	10363764	10363843	KIF1B(p36.22)
chr1	10363853	10363927	KIF1B(p36.22)
chr1	10363940	10364096	KIF1B(p36.22)
chr1	10364271	10364532	KIF1B(p36.22)
chr1	10364533	10364709	KIF1B(p36.22)
chr1	10380100	10380175	KIF1B(p36.22)
chr1	10381766	10381915	KIF1B(p36.22)
chr1	10383941	10384120	KIF1B(p36.22)
chr1	10384815	10384953	KIF1B(p36.22)
chr1	10386168	10386212	KIF1B(p36.22)
chr1	10386215	10386356	KIF1B(p36.22)
chr1	10386379	10386417	KIF1B(p36.22)
chr1	10394577	10394696	KIF1B(p36.22)
chr1	10396714	10396800	KIF1B(p36.22)
chr1	10397131	10397261	KIF1B(p36.22)
chr1	10397428	10397591	KIF1B(p36.22)
chr1	10399826	10399917	KIF1B(p36.22)
chr1	10402107	10402226	KIF1B(p36.22)
chr1	10403289	10403345	KIF1B(p36.22)
chr1	10405902	10406011	KIF1B(p36.22)
chr1	10407818	10407885	KIF1B(p36.22)
chr1	10408706	10408791	KIF1B(p36.22)
chr1	10412688	10412794	KIF1B(p36.22)
chr1	10420986	10421101	KIF1B(p36.22)
chr1	10421749	10421883	KIF1B(p36.22)
chr1	10423340	10423402	KIF1B(p36.22)
chr1	10425157	10425303	KIF1B(p36.22)
chr1	10425466	10425706	KIF1B(p36.22)
chr1	10428524	10428596	KIF1B(p36.22)
chr1	10431198	10431320	KIF1B(p36.22)
chr1	10434373	10434523	KIF1B(p36.22)
chr1	10434911	10435104	KIF1B(p36.22)
chr1	10435312	10435431	KIF1B(p36.22)
chr1	10436602	10436688	KIF1B(p36.22)
chr1	11167510	11167557	MTOR(p36.22)
chr1	11168237	11168343	MTOR(p36.22)
chr1	11169346	11169427	MTOR(p36.22)
chr1	11169705	11169786	MTOR(p36.22)
chr1	11172908	11172974	MTOR(p36.22)
chr1	11174374	11174510	MTOR(p36.22)
chr1	11174869	11174944	MTOR(p36.22)
chr1	11175452	11175525	MTOR(p36.22)
chr1	11177060	11177143	MTOR(p36.22)
chr1	11181302	11181425	MTOR(p36.22)
chr1	11182035	11182183	MTOR(p36.22)
chr1	11184554	11184690	MTOR(p36.22)
chr1	11186678	11186853	MTOR(p36.22)
chr1	11187066	11187201	MTOR(p36.22)
chr1	11187680	11187863	MTOR(p36.22)
chr1	11188060	11188183	MTOR(p36.22)
chr1	11188510	11188609	MTOR(p36.22)
chr1	11188911	11189008	MTOR(p36.22)
chr1	11189794	11189895	MTOR(p36.22)
chr1	11193136	11193254	MTOR(p36.22)
chr1	11194407	11194523	MTOR(p36.22)
chr1	11199360	11199492	MTOR(p36.22)
chr1	11199589	11199715	MTOR(p36.22)
chr1	11204704	11204812	MTOR,MTOR-AS1(p36.22)
chr1	11205024	11205102	MTOR,MTOR-AS1(p36.22)
chr1	11206732	11206844	MTOR,MTOR-AS1(p36.22)
chr1	11210182	11210283	MTOR(p36.22)
chr1	11217208	11217348	MTOR(p36.22)
chr1	11227498	11227574	MTOR(p36.22)
chr1	11259314	11259460	MTOR(p36.22)
chr1	11259597	11259759	MTOR(p36.22)
chr1	11264617	11264760	MTOR(p36.22)
chr1	11269368	11269515	MTOR(p36.22)
chr1	11270870	11270963	MTOR(p36.22)
chr1	11272368	11272531	MTOR(p36.22)
chr1	11272852	11272965	MTOR(p36.22)
chr1	11273455	11273567	MTOR(p36.22)
chr1	11273577	11273623	MTOR(p36.22)
chr1	11276204	11276291	MTOR(p36.22)
chr1	11288724	11288975	MTOR(p36.22)
chr1	11290981	11291111	MTOR(p36.22)
chr1	11291356	11291491	MTOR(p36.22)
chr1	11292492	11292585	MTOR(p36.22)
chr1	11293454	11293544	MTOR(p36.22)
chr1	11294199	11294322	MTOR(p36.22)
chr1	11297899	11298105	MTOR(p36.22)
chr1	11298458	11298674	MTOR(p36.22)
chr1	11300359	11300604	MTOR(p36.22)
chr1	11301609	11301738	MTOR(p36.22)
chr1	11303170	11303356	MTOR(p36.22)
chr1	11307681	11307781	MTOR(p36.22)
chr1	11307875	11308151	MTOR(p36.22)
chr1	11313895	11314030	MTOR(p36.22)
chr1	11316048	11316249	MTOR(p36.22)
chr1	11316990	11317222	MTOR(p36.22)
chr1	11318541	11318650	MTOR(p36.22)
chr1	11319304	11319476	MTOR(p36.22)
chr1	12776249	12776347	AADACL3(p36.21)
chr1	12779476	12779693	AADACL3(p36.21)
chr1	12780884	12780948	AADACL3(p36.21)
chr1	12785189	12785644	AADACL3(p36.21)
chr1	12785733	12785886	AADACL3(p36.21)
chr1	12785888	12785969	AADACL3(p36.21)
chr1	14042064	14042109	PRDM2(p36.21)
chr1	14057494	14057612	PRDM2(p36.21)
chr1	14059273	14059377	PRDM2(p36.21)
chr1	14068499	14068652	PRDM2(p36.21)
chr1	14075855	14075982	PRDM2(p36.21)
chr1	14099572	14099683	PRDM2(p36.21)
chr1	14104912	14105027	PRDM2(p36.21)
chr1	14105142	14105257	PRDM2(p36.21)
chr1	14105282	14105540	PRDM2(p36.21)
chr1	14105664	14105747	PRDM2(p36.21)
chr1	14105842	14105991	PRDM2(p36.21)
chr1	14106093	14106166	PRDM2(p36.21)
chr1	14106217	14106368	PRDM2(p36.21)
chr1	14106432	14106500	PRDM2(p36.21)
chr1	14106504	14106554	PRDM2(p36.21)
chr1	14106592	14106932	PRDM2(p36.21)
chr1	14107134	14107385	PRDM2(p36.21)
chr1	14107537	14107548	PRDM2(p36.21)
chr1	14107549	14107670	PRDM2(p36.21)
chr1	14107683	14107800	PRDM2(p36.21)
chr1	14107802	14107874	PRDM2(p36.21)
chr1	14107899	14108165	PRDM2(p36.21)
chr1	14108362	14108430	PRDM2(p36.21)
chr1	14108447	14108544	PRDM2(p36.21)
chr1	14108557	14108719	PRDM2(p36.21)
chr1	14108812	14108902	PRDM2(p36.21)
chr1	14108917	14108989	PRDM2(p36.21)
chr1	14109023	14109159	PRDM2(p36.21)
chr1	14109257	14109326	PRDM2(p36.21)
chr1	14113009	14113036	PRDM2(p36.21)
chr1	14113037	14113041	PRDM2(p36.21)
chr1	14142921	14143065	PRDM2(p36.21)
chr1	14149653	14149716	PRDM2(p36.21)
chr1	16174539	16174602	FLJ37453,SPEN(p36.21)
chr1	16199310	16199350	SPEN(p36.21)
chr1	16199359	16199605	SPEN(p36.21)
chr1	16202737	16203033	SPEN(p36.13)
chr1	16203046	16203125	SPEN(p36.13)
chr1	16235815	16235976	SPEN(p36.13)
chr1	16237595	16237796	SPEN(p36.13)
chr1	16242622	16242774	SPEN(p36.13)
chr1	16245420	16245546	SPEN(p36.13)
chr1	16245902	16246012	SPEN(p36.13)
chr1	16247364	16247478	SPEN(p36.13)
chr1	16254585	16254709	SPEN(p36.13)
chr1	16254747	16254837	SPEN(p36.13)
chr1	16254839	16254956	SPEN(p36.13)
chr1	16255105	16255236	SPEN(p36.13)
chr1	16255245	16255351	SPEN(p36.13)
chr1	16255358	16255470	SPEN(p36.13)
chr1	16255517	16255614	SPEN(p36.13)
chr1	16255630	16255711	SPEN(p36.13)
chr1	16255716	16255941	SPEN(p36.13)
chr1	16255950	16256105	SPEN(p36.13)
chr1	16256136	16256254	SPEN(p36.13)
chr1	16256337	16256530	SPEN(p36.13)
chr1	16256540	16256628	SPEN(p36.13)
chr1	16256636	16256711	SPEN(p36.13)
chr1	16256897	16257009	SPEN(p36.13)
chr1	16257014	16257036	SPEN(p36.13)
chr1	16257070	16257142	SPEN(p36.13)
chr1	16257180	16257221	SPEN(p36.13)
chr1	16257224	16257437	SPEN(p36.13)
chr1	16257525	16257653	SPEN(p36.13)
chr1	16257707	16257819	SPEN(p36.13)
chr1	16257889	16258062	SPEN(p36.13)
chr1	16258140	16258221	SPEN(p36.13)
chr1	16258269	16258481	SPEN(p36.13)
chr1	16258550	16258621	SPEN(p36.13)
chr1	16258736	16258806	SPEN(p36.13)
chr1	16258870	16259010	SPEN(p36.13)
chr1	16259015	16259160	SPEN(p36.13)
chr1	16259175	16259250	SPEN(p36.13)
chr1	16259290	16259444	SPEN(p36.13)
chr1	16259460	16259632	SPEN(p36.13)
chr1	16259729	16260029	SPEN(p36.13)
chr1	16260075	16260149	SPEN(p36.13)
chr1	16260150	16260225	SPEN(p36.13)
chr1	16260297	16260455	SPEN(p36.13)
chr1	16260550	16260646	SPEN(p36.13)
chr1	16260715	16260887	SPEN(p36.13)
chr1	16260889	16260940	SPEN(p36.13)
chr1	16260949	16261063	SPEN(p36.13)
chr1	16261129	16261211	SPEN(p36.13)
chr1	16261216	16261307	SPEN(p36.13)
chr1	16261329	16261444	SPEN(p36.13)
chr1	16261456	16261529	SPEN(p36.13)
chr1	16261539	16261614	SPEN(p36.13)
chr1	16261665	16261847	SPEN(p36.13)
chr1	16261885	16262130	SPEN(p36.13)
chr1	16262140	16262220	SPEN(p36.13)
chr1	16262297	16262415	SPEN(p36.13)
chr1	16262514	16262658	SPEN(p36.13)
chr1	16262664	16262736	SPEN(p36.13)
chr1	16263657	16263887	SPEN(p36.13)
chr1	16263957	16264140	SPEN(p36.13)
chr1	16264306	16264501	SPEN(p36.13)
chr1	16265212	16265371	SPEN(p36.13)
chr1	16265790	16265956	SPEN(p36.13)
chr1	16451674	16451815	EPHA2(p36.13)
chr1	16455928	16456084	EPHA2(p36.13)
chr1	16456720	16456914	EPHA2(p36.13)
chr1	16458215	16458365	EPHA2(p36.13)
chr1	16458558	16458585	EPHA2(p36.13)
chr1	16458590	16458768	EPHA2(p36.13)
chr1	16458872	16458934	EPHA2(p36.13)
chr1	16459674	16459846	EPHA2(p36.13)
chr1	16459975	16460089	EPHA2(p36.13)
chr1	16460354	16460410	EPHA2(p36.13)
chr1	16460962	16461062	EPHA2(p36.13)
chr1	16461531	16461684	EPHA2(p36.13)
chr1	16462149	16462265	EPHA2(p36.13)
chr1	16464351	16464507	EPHA2(p36.13)
chr1	16464512	16464680	EPHA2(p36.13)
chr1	16464769	16464925	EPHA2(p36.13)
chr1	16474872	16474893	EPHA2(p36.13)
chr1	16474942	16475147	EPHA2(p36.13)
chr1	16475217	16475369	EPHA2(p36.13)
chr1	16475406	16475526	EPHA2(p36.13)
chr1	16477390	16477458	EPHA2(p36.13)
chr1	16482342	16482463	EPHA2(p36.13)
chr1	17345343	17345453	SDHB(p36.13)
chr1	17349102	17349225	SDHB(p36.13)
chr1	17350467	17350569	SDHB(p36.13)
chr1	17354243	17354360	SDHB(p36.13)
chr1	17355094	17355231	SDHB(p36.13)
chr1	17359554	17359640	SDHB(p36.13)
chr1	17371255	17371383	SDHB(p36.13)
chr1	17380442	17380548	SDHB(p36.13)
chr1	18958067	18958182	PAX7(p36.13)
chr1	18960796	18961025	PAX7(p36.13)
chr1	18961604	18961671	PAX7(p36.13)
chr1	18961674	18961734	PAX7(p36.13)
chr1	19018247	19018447	PAX7(p36.13)
chr1	19027146	19027312	PAX7(p36.13)
chr1	19029587	19029790	PAX7(p36.13)
chr1	19062125	19062406	PAX7(p36.13)
chr1	19062495	19062560	PAX7(p36.13)
chr1	19071307	19071453	PAX7(p36.13)
chr1	27022845	27022925	ARID1A(p36.11)
chr1	27023009	27023085	ARID1A(p36.11)
chr1	27023088	27023162	ARID1A(p36.11)
chr1	27023235	27023368	ARID1A(p36.11)
chr1	27023448	27023517	ARID1A(p36.11)
chr1	27023569	27023708	ARID1A(p36.11)
chr1	27023719	27023895	ARID1A(p36.11)
chr1	27023919	27023990	ARID1A(p36.11)
chr1	27056141	27056354	ARID1A(p36.11)
chr1	27057643	27057977	ARID1A(p36.11)
chr1	27058006	27058087	ARID1A(p36.11)
chr1	27059166	27059283	ARID1A(p36.11)
chr1	27087346	27087519	ARID1A(p36.11)
chr1	27087874	27087964	ARID1A(p36.11)
chr1	27088642	27088685	ARID1A(p36.11)
chr1	27088691	27088810	ARID1A(p36.11)
chr1	27089463	27089532	ARID1A(p36.11)
chr1	27089558	27089761	ARID1A(p36.11)
chr1	27092711	27092857	ARID1A(p36.11)
chr1	27092947	27093040	ARID1A(p36.11)
chr1	27094280	27094358	ARID1A(p36.11)
chr1	27094363	27094490	ARID1A(p36.11)
chr1	27097609	27097648	ARID1A(p36.11)
chr1	27097651	27097817	ARID1A(p36.11)
chr1	27098990	27099123	ARID1A(p36.11)
chr1	27099302	27099478	ARID1A(p36.11)
chr1	27099836	27099987	ARID1A(p36.11)
chr1	27100070	27100168	ARID1A(p36.11)
chr1	27100292	27100389	ARID1A(p36.11)
chr1	27100820	27101289	ARID1A(p36.11)
chr1	27101310	27101495	ARID1A(p36.11)
chr1	27101514	27101622	ARID1A(p36.11)
chr1	27102067	27102198	ARID1A(p36.11)
chr1	27105513	27105675	ARID1A(p36.11)
chr1	27105722	27105799	ARID1A(p36.11)
chr1	27105858	27105958	ARID1A(p36.11)
chr1	27105978	27106101	ARID1A(p36.11)
chr1	27106133	27106273	ARID1A(p36.11)
chr1	27106293	27106442	ARID1A(p36.11)
chr1	27106455	27106542	ARID1A(p36.11)
chr1	27106558	27106698	ARID1A(p36.11)
chr1	27106728	27106843	ARID1A(p36.11)
chr1	27106918	27107143	ARID1A(p36.11)
chr1	27107185	27107264	ARID1A(p36.11)
chr1	29581786	29581918	PTPRU(p35.3)
chr1	29585016	29585229	PTPRU(p35.3)
chr1	29585772	29585854	PTPRU(p35.3)
chr1	29585960	29586076	PTPRU(p35.3)
chr1	29586381	29586556	PTPRU(p35.3)
chr1	29587121	29587165	PTPRU(p35.3)
chr1	29587166	29587349	PTPRU(p35.3)
chr1	29601959	29601993	PTPRU(p35.3)
chr1	29602011	29602224	PTPRU(p35.3)
chr1	29605523	29605633	PTPRU(p35.3)
chr1	29605967	29606123	PTPRU(p35.3)
chr1	29606127	29606169	PTPRU(p35.3)
chr1	29606550	29606653	PTPRU(p35.3)
chr1	29609187	29609461	PTPRU(p35.3)
chr1	29610451	29610488	PTPRU(p35.3)
chr1	29611242	29611381	PTPRU(p35.3)
chr1	29616194	29616224	PTPRU(p35.3)
chr1	29618380	29618417	PTPRU(p35.3)
chr1	29618426	29618538	PTPRU(p35.3)
chr1	29630366	29630410	PTPRU(p35.3)
chr1	29630411	29630557	PTPRU(p35.3)
chr1	29631285	29631361	PTPRU(p35.3)
chr1	29631863	29631940	PTPRU(p35.3)
chr1	29633640	29633658	PTPRU(p35.3)
chr1	29637255	29637292	PTPRU(p35.3)
chr1	29637967	29638065	PTPRU(p35.3)
chr1	29638154	29638271	PTPRU(p35.3)
chr1	29639063	29639218	PTPRU(p35.3)
chr1	29641883	29642010	PTPRU(p35.3)
chr1	29642513	29642663	PTPRU(p35.3)
chr1	29644259	29644380	PTPRU(p35.3)
chr1	29644383	29644433	PTPRU(p35.3)
chr1	29647196	29647337	PTPRU(p35.3)
chr1	29649882	29650008	PTPRU(p35.3)
chr1	29650142	29650300	PTPRU(p35.3)
chr1	29651702	29651838	PTPRU(p35.3)
chr1	29652110	29652185	PTPRU(p35.3)
chr1	32739925	32740029	LCK(p35.1)
chr1	32740337	32740419	LCK(p35.1)
chr1	32740593	32740684	LCK(p35.1)
chr1	32740921	32741020	LCK(p35.1)
chr1	32741169	32741273	LCK(p35.1)
chr1	32741514	32741664	LCK(p35.1)
chr1	32741938	32742090	LCK(p35.1)
chr1	32742207	32742382	LCK(p35.1)
chr1	32745271	32745348	LCK(p35.1)
chr1	32745441	32745595	LCK(p35.1)
chr1	32745679	32745811	LCK(p35.1)
chr1	32751114	32751342	LCK(p35.1)
chr1	35559566	35559684	ZMYM1(p34.3)
chr1	35561419	35561492	ZMYM1(p34.3)
chr1	35562917	35562972	ZMYM1(p34.3)
chr1	35562982	35563167	ZMYM1(p34.3)
chr1	35569895	35570070	ZMYM1(p34.3)
chr1	35570157	35570181	ZMYM1(p34.3)
chr1	35570200	35570370	ZMYM1(p34.3)
chr1	35575907	35576048	ZMYM1(p34.3)
chr1	35577372	35577513	ZMYM1(p34.3)
chr1	35577687	35577731	ZMYM1(p34.3)
chr1	35578577	35578756	ZMYM1(p34.3)
chr1	35578762	35578798	ZMYM1(p34.3)
chr1	35578802	35578829	ZMYM1(p34.3)
chr1	35578832	35578875	ZMYM1(p34.3)
chr1	35578932	35578965	ZMYM1(p34.3)
chr1	35578972	35579068	ZMYM1(p34.3)
chr1	35579129	35579181	ZMYM1(p34.3)
chr1	35579182	35579254	ZMYM1(p34.3)
chr1	35579348	35579685	ZMYM1(p34.3)
chr1	35579702	35579933	ZMYM1(p34.3)
chr1	35579937	35580019	ZMYM1(p34.3)
chr1	35580057	35580125	ZMYM1(p34.3)
chr1	35580257	35580416	ZMYM1(p34.3)
chr1	35580417	35580486	ZMYM1(p34.3)
chr1	35580509	35580785	ZMYM1(p34.3)
chr1	35580791	35580867	ZMYM1(p34.3)
chr1	35650032	35650194	SFPQ(p34.3)
chr1	35652601	35652723	SFPQ(p34.3)
chr1	35652803	35652852	SFPQ(p34.3)
chr1	35653573	35653691	SFPQ(p34.3)
chr1	35654603	35654647	SFPQ(p34.3)
chr1	35654652	35654688	SFPQ(p34.3)
chr1	35654786	35654871	SFPQ(p34.3)
chr1	35654891	35654983	SFPQ(p34.3)
chr1	35656098	35656194	SFPQ(p34.3)
chr1	35656294	35656467	SFPQ(p34.3)
chr1	35656479	35656596	SFPQ(p34.3)
chr1	35656941	35656978	SFPQ(p34.3)
chr1	35656987	35657130	SFPQ(p34.3)
chr1	35657822	35657926	SFPQ(p34.3)
chr1	35657937	35657958	SFPQ(p34.3)
chr1	35657967	35658121	SFPQ(p34.3)
chr1	35658122	35658190	SFPQ(p34.3)
chr1	35658283	35658511	SFPQ(p34.3)
chr1	35658514	35658636	SFPQ(p34.3)
chr1	36748172	36748301	THRAP3(p34.3)
chr1	36751968	36752083	THRAP3(p34.3)
chr1	36752092	36752197	THRAP3(p34.3)
chr1	36752203	36752219	THRAP3(p34.3)
chr1	36752222	36752281	THRAP3(p34.3)
chr1	36752293	36752564	THRAP3(p34.3)
chr1	36752598	36752871	THRAP3(p34.3)
chr1	36754660	36754733	THRAP3(p34.3)
chr1	36754737	36755199	THRAP3(p34.3)
chr1	36755244	36755365	THRAP3(p34.3)
chr1	36756974	36757082	THRAP3(p34.3)
chr1	36757108	36757147	THRAP3(p34.3)
chr1	36758198	36758310	THRAP3(p34.3)
chr1	36759451	36759536	THRAP3(p34.3)
chr1	36762183	36762371	THRAP3(p34.3)
chr1	36766486	36766526	THRAP3(p34.3)
chr1	36766527	36766685	THRAP3(p34.3)
chr1	36767153	36767197	THRAP3(p34.3)
chr1	36767212	36767297	THRAP3(p34.3)
chr1	36769396	36769441	THRAP3(p34.3)
chr1	36769442	36769620	THRAP3(p34.3)
chr1	36931672	36931675	CSF3R(p34.3)
chr1	36931677	36931822	CSF3R(p34.3)
chr1	36931930	36931992	CSF3R(p34.3)
chr1	36932002	36932205	CSF3R(p34.3)
chr1	36932211	36932344	CSF3R(p34.3)
chr1	36932358	36932428	CSF3R(p34.3)
chr1	36932830	36932912	CSF3R(p34.3)
chr1	36933158	36933252	CSF3R(p34.3)
chr1	36933422	36933563	CSF3R(p34.3)
chr1	36933675	36933822	CSF3R(p34.3)
chr1	36934756	36934858	CSF3R(p34.3)
chr1	36935252	36935434	CSF3R(p34.3)
chr1	36937033	36937247	CSF3R(p34.3)
chr1	36937666	36937740	CSF3R(p34.3)
chr1	36937838	36937992	CSF3R(p34.3)
chr1	36938117	36938287	CSF3R(p34.3)
chr1	36939035	36939223	CSF3R(p34.3)
chr1	36939364	36939488	CSF3R(p34.3)
chr1	36940977	36941274	CSF3R(p34.3)
chr1	36945033	36945117	CSF3R(p34.3)
chr1	38184013	38184158	EPHA10(p34.3)
chr1	38184332	38184488	EPHA10(p34.3)
chr1	38185085	38185279	EPHA10(p34.3)
chr1	38185580	38185730	EPHA10(p34.3)
chr1	38186024	38186062	EPHA10(p34.3)
chr1	38186068	38186226	EPHA10(p34.3)
chr1	38186454	38186516	EPHA10(p34.3)
chr1	38187331	38187517	EPHA10(p34.3)
chr1	38188712	38188838	EPHA10(p34.3)
chr1	38188982	38189044	EPHA10(p34.3)
chr1	38192773	38192882	EPHA10(p34.3)
chr1	38197082	38197119	EPHA10(p34.3)
chr1	38197128	38197254	EPHA10(p34.3)
chr1	38200928	38201062	EPHA10(p34.3)
chr1	38218547	38218590	EPHA10(p34.3)
chr1	38218595	38218859	EPHA10(p34.3)
chr1	38219886	38220042	EPHA10(p34.3)
chr1	38227015	38227485	EPHA10(p34.3)
chr1	38227510	38227608	EPHA10(p34.3)
chr1	38227633	38227721	EPHA10(p34.3)
chr1	38228456	38228521	EPHA10(p34.3)
chr1	38230632	38230775	EPHA10(p34.3)
chr1	40363009	40363281	MYCL(p34.2)
chr1	40363308	40363382	MYCL(p34.2)
chr1	40363383	40363499	MYCL(p34.2)
chr1	40363567	40363642	MYCL(p34.2)
chr1	40366454	40366716	MYCL(p34.2)
chr1	40366765	40366893	MYCL(p34.2)
chr1	40366940	40367110	MYCL(p34.2)
chr1	43803488	43803598	MPL(p34.2)
chr1	43803770	43803902	MPL(p34.2)
chr1	43804212	43804254	MPL(p34.2)
chr1	43804258	43804391	MPL(p34.2)
chr1	43804941	43805080	MPL(p34.2)
chr1	43805103	43805237	MPL(p34.2)
chr1	43805699	43805797	MPL(p34.2)
chr1	43806057	43806184	MPL(p34.2)
chr1	43812115	43812213	MPL(p34.2)
chr1	43812216	43812300	MPL(p34.2)
chr1	43812462	43812505	MPL(p34.2)
chr1	43812508	43812595	MPL(p34.2)
chr1	43814513	43814660	MPL(p34.2)
chr1	43814933	43815030	MPL(p34.2)
chr1	43817888	43817974	MPL(p34.2)
chr1	43818188	43818460	MPL(p34.2)
chr1	44010728	44010837	PTPRF(p34.2)
chr1	44019162	44019308	PTPRF(p34.2)
chr1	44019470	44019612	PTPRF(p34.2)
chr1	44035260	44035449	PTPRF(p34.2)
chr1	44044480	44044591	PTPRF(p34.2)
chr1	44054401	44054671	PTPRF(p34.2)
chr1	44056642	44057045	PTPRF(p34.2)
chr1	44057087	44057224	PTPRF(p34.2)
chr1	44057482	44057619	PTPRF(p34.2)
chr1	44058127	44058272	PTPRF(p34.2)
chr1	44063418	44063457	PTPRF(p34.2)
chr1	44063463	44063724	PTPRF(p34.2)
chr1	44064390	44064584	PTPRF(p34.2)
chr1	44067741	44067768	PTPRF(p34.2)
chr1	44069086	44069204	PTPRF(p34.2)
chr1	44069281	44069420	PTPRF(p34.2)
chr1	44069425	44069501	PTPRF(p34.2)
chr1	44069561	44069860	PTPRF(p34.2)
chr1	44070573	44070671	PTPRF(p34.2)
chr1	44070892	44071114	PTPRF(p34.2)
chr1	44071199	44071293	PTPRF(p34.2)
chr1	44071948	44072129	PTPRF(p34.2)
chr1	44072484	44072639	PTPRF(p34.2)
chr1	44075053	44075169	PTPRF(p34.2)
chr1	44079288	44079386	PTPRF(p34.2)
chr1	44083115	44083239	PTPRF(p34.2)
chr1	44083406	44083582	PTPRF(p34.2)
chr1	44084300	44084420	PTPRF(p34.2)
chr1	44084718	44084873	PTPRF(p34.2)
chr1	44084958	44085182	PTPRF(p34.2)
chr1	44085350	44085380	PTPRF(p34.2)
chr1	44085384	44085529	PTPRF(p34.2)
chr1	44085765	44085892	PTPRF(p34.2)
chr1	44086124	44086250	PTPRF(p34.2)
chr1	44086513	44086547	PTPRF(p34.2)
chr1	44086553	44086663	PTPRF(p34.2)
chr1	44086767	44086903	PTPRF(p34.2)
chr1	44087605	44087685	PTPRF(p34.2)
chr1	45794954	45795109	MUTYH(p34.1)
chr1	45796187	45796229	MUTYH(p34.1)
chr1	45796853	45797006	MUTYH(p34.1)
chr1	45797091	45797228	MUTYH(p34.1)
chr1	45797332	45797521	MUTYH(p34.1)
chr1	45797694	45797758	MUTYH(p34.1)
chr1	45797837	45797942	MUTYH(p34.1)
chr1	45798062	45798154	MUTYH(p34.1)
chr1	45798245	45798359	MUTYH(p34.1)
chr1	45798434	45798506	MUTYH(p34.1)
chr1	45798589	45798623	MUTYH(p34.1)
chr1	45798768	45798842	MUTYH(p34.1)
chr1	45798956	45798996	MUTYH(p34.1)
chr1	45799096	45799233	MUTYH(p34.1)
chr1	45800062	45800183	MUTYH(p34.1)
chr1	45805864	45805890	MUTYH,TOE1(p34.1)
chr1	45805976	45806011	MUTYH,TOE1(p34.1)
chr1	46509309	46509543	PIK3R3,LOC110117498-PIK3R3(p34.1)
chr1	46511589	46511660	PIK3R3,LOC110117498-PIK3R3(p34.1)
chr1	46511665	46511760	PIK3R3,LOC110117498-PIK3R3(p34.1)
chr1	46512222	46512297	PIK3R3,LOC110117498-PIK3R3(p34.1)
chr1	46521466	46521574	PIK3R3,LOC110117498-PIK3R3(p34.1)
chr1	46521596	46521643	PIK3R3,LOC110117498-PIK3R3(p34.1)
chr1	46527600	46527645	PIK3R3,LOC110117498-PIK3R3(p34.1)
chr1	46527649	46527737	PIK3R3,LOC110117498-PIK3R3(p34.1)
chr1	46531725	46531851	PIK3R3,LOC110117498-PIK3R3(p34.1)
chr1	46532582	46532763	PIK3R3,LOC110117498-PIK3R3(p34.1)
chr1	46543186	46543285	PIK3R3,LOC110117498-PIK3R3(p34.1)
chr1	46546313	46546422	PIK3R3,LOC110117498-PIK3R3(p34.1)
chr1	46597518	46597628	PIK3R3,LOC110117498-PIK3R3(p34.1)
chr1	47685376	47685630	TAL1(p33)
chr1	47685644	47685798	TAL1(p33)
chr1	47689675	47689770	TAL1(p33)
chr1	47691114	47691175	TAL1(p33)
chr1	47691176	47691478	TAL1(p33)
chr1	47716775	47716830	STIL(p33)
chr1	47716871	47717096	STIL(p33)
chr1	47717172	47717258	STIL(p33)
chr1	47717277	47717395	STIL(p33)
chr1	47717421	47717594	STIL(p33)
chr1	47725960	47726002	STIL(p33)
chr1	47726005	47726160	STIL(p33)
chr1	47728574	47728782	STIL(p33)
chr1	47735306	47735511	STIL(p33)
chr1	47737747	47737913	STIL(p33)
chr1	47745912	47746144	STIL(p33)
chr1	47746222	47746301	STIL(p33)
chr1	47746346	47746525	STIL(p33)
chr1	47746592	47746752	STIL(p33)
chr1	47746802	47746881	STIL(p33)
chr1	47748016	47748131	STIL(p33)
chr1	47753222	47753332	STIL(p33)
chr1	47755106	47755257	STIL(p33)
chr1	47759129	47759216	STIL(p33)
chr1	47761440	47761520	STIL(p33)
chr1	47765576	47765824	STIL(p33)
chr1	47767232	47767420	STIL(p33)
chr1	47767905	47767945	STIL(p33)
chr1	47767950	47768018	STIL(p33)
chr1	47770560	47770668	STIL(p33)
chr1	47775947	47776034	STIL(p33)
chr1	51436010	51436083	CDKN2C(p32.3)
chr1	51436085	51436169	CDKN2C(p32.3)
chr1	51439595	51439920	CDKN2C(p32.3)
chr1	51822350	51822518	EPS15(p32.3)
chr1	51826842	51827027	EPS15(p32.3)
chr1	51829537	51829700	EPS15(p32.3)
chr1	51831624	51831701	EPS15(p32.3)
chr1	51860052	51860119	EPS15(p32.3)
chr1	51864703	51864837	EPS15(p32.3)
chr1	51866589	51866625	EPS15(p32.3)
chr1	51868106	51868197	EPS15(p32.3)
chr1	51869090	51869204	EPS15(p32.3)
chr1	51871576	51871780	EPS15(p32.3)
chr1	51873806	51874004	EPS15(p32.3)
chr1	51875206	51875368	EPS15(p32.3)
chr1	51887457	51887497	EPS15(p32.3)
chr1	51887505	51887530	EPS15(p32.3)
chr1	51906018	51906104	EPS15(p32.3)
chr1	51910560	51910717	EPS15(p32.3)
chr1	51912631	51912777	EPS15(p32.3)
chr1	51913717	51913807	EPS15(p32.3)
chr1	51926762	51926822	EPS15(p32.3)
chr1	51929344	51929470	EPS15(p32.3)
chr1	51930932	51930998	EPS15(p32.3)
chr1	51934144	51934240	EPS15(p32.3)
chr1	51937361	51937409	EPS15(p32.3)
chr1	51938530	51938620	EPS15(p32.3)
chr1	51946944	51946986	EPS15(p32.3)
chr1	51984870	51984920	EPS15(p32.3)
chr1	55534696	55534780	USP24(p32.3)
chr1	55537486	55537597	USP24(p32.3)
chr1	55537989	55538076	USP24(p32.3)
chr1	55538458	55538534	USP24(p32.3)
chr1	55539500	55539579	USP24(p32.3)
chr1	55541129	55541196	USP24(p32.3)
chr1	55542907	55542971	USP24(p32.3)
chr1	55544210	55544324	USP24(p32.3)
chr1	55545210	55545332	USP24(p32.3)
chr1	55546994	55547097	USP24(p32.3)
chr1	55548944	55549037	USP24(p32.3)
chr1	55549444	55549487	USP24(p32.3)
chr1	55549491	55549561	USP24(p32.3)
chr1	55551614	55551711	USP24(p32.3)
chr1	55555299	55555413	USP24(p32.3)
chr1	55557695	55557799	USP24(p32.3)
chr1	55558493	55558589	USP24(p32.3)
chr1	55559609	55559760	USP24(p32.3)
chr1	55560927	55561069	USP24(p32.3)
chr1	55562170	55562295	USP24(p32.3)
chr1	55562624	55562666	USP24(p32.3)
chr1	55562671	55562794	USP24(p32.3)
chr1	55563270	55563389	USP24(p32.3)
chr1	55563615	55563657	USP24(p32.3)
chr1	55563661	55563757	USP24(p32.3)
chr1	55564148	55564231	USP24(p32.3)
chr1	55565443	55565542	USP24(p32.3)
chr1	55566511	55566637	USP24(p32.3)
chr1	55567256	55567376	USP24(p32.3)
chr1	55569548	55569693	USP24(p32.3)
chr1	55571818	55571936	USP24(p32.3)
chr1	55572931	55573103	USP24(p32.3)
chr1	55575857	55575919	USP24(p32.3)
chr1	55586268	55586429	USP24(p32.3)
chr1	55587108	55587179	USP24(p32.3)
chr1	55589119	55589275	USP24(p32.3)
chr1	55590141	55590184	USP24(p32.3)
chr1	55590186	55590301	USP24(p32.3)
chr1	55590992	55591104	USP24(p32.3)
chr1	55591111	55591214	USP24(p32.3)
chr1	55591335	55591431	USP24(p32.3)
chr1	55595149	55595247	USP24(p32.3)
chr1	55598217	55598255	USP24(p32.3)
chr1	55598256	55598373	USP24(p32.3)
chr1	55599742	55599836	USP24(p32.3)
chr1	55600000	55600086	USP24(p32.3)
chr1	55603187	55603217	USP24(p32.3)
chr1	55603235	55603361	USP24(p32.3)
chr1	55603478	55603577	USP24(p32.3)
chr1	55604280	55604391	USP24(p32.3)
chr1	55604616	55604680	USP24(p32.3)
chr1	55607288	55607404	USP24(p32.3)
chr1	55608414	55608468	USP24(p32.3)
chr1	55608651	55608690	USP24(p32.3)
chr1	55608696	55608792	USP24(p32.3)
chr1	55609799	55609876	USP24(p32.3)
chr1	55611670	55611715	USP24(p32.3)
chr1	55611716	55611782	USP24(p32.3)
chr1	55612601	55612733	USP24(p32.3)
chr1	55613321	55613471	USP24(p32.3)
chr1	55614135	55614180	USP24(p32.3)
chr1	55614181	55614243	USP24(p32.3)
chr1	55619542	55619590	USP24(p32.3)
chr1	55619791	55619953	USP24(p32.3)
chr1	55620043	55620139	USP24(p32.3)
chr1	55620343	55620451	USP24(p32.3)
chr1	55622620	55622724	USP24(p32.3)
chr1	55622928	55623043	USP24(p32.3)
chr1	55624550	55624709	USP24(p32.3)
chr1	55625283	55625358	USP24(p32.3)
chr1	55627871	55627937	USP24(p32.3)
chr1	55631557	55631623	USP24(p32.3)
chr1	55632240	55632276	USP24(p32.3)
chr1	55637228	55637351	USP24(p32.3)
chr1	55638049	55638193	USP24(p32.3)
chr1	55642048	55642116	USP24(p32.3)
chr1	55643639	55643805	USP24(p32.3)
chr1	59247731	59247847	JUN(p32.1)
chr1	59247851	59248044	JUN(p32.1)
chr1	59248126	59248305	JUN(p32.1)
chr1	59248431	59248672	JUN(p32.1)
chr1	62703926	62704053	KANK4(p31.3)
chr1	62713143	62713344	KANK4(p31.3)
chr1	62718738	62718783	KANK4(p31.3)
chr1	62718786	62718881	KANK4(p31.3)
chr1	62728763	62728983	KANK4(p31.3)
chr1	62732403	62732491	KANK4(p31.3)
chr1	62733958	62733997	KANK4(p31.3)
chr1	62734006	62734177	KANK4(p31.3)
chr1	62737149	62737185	KANK4(p31.3)
chr1	62737191	62737253	KANK4(p31.3)
chr1	62738875	62739036	KANK4(p31.3)
chr1	62739087	62739195	KANK4(p31.3)
chr1	62739201	62739218	KANK4(p31.3)
chr1	62739230	62739551	KANK4(p31.3)
chr1	62739558	62739775	KANK4(p31.3)
chr1	62739840	62739920	KANK4(p31.3)
chr1	62740030	62740368	KANK4(p31.3)
chr1	62740465	62740759	KANK4(p31.3)
chr1	62747220	62747265	KANK4(p31.3)
chr1	62921055	62921127	DOCK7(p31.3)
chr1	62923208	62923376	DOCK7(p31.3)
chr1	62939652	62939698	DOCK7(p31.3)
chr1	62939700	62939759	DOCK7(p31.3)
chr1	62940878	62941022	DOCK7(p31.3)
chr1	62941389	62941418	DOCK7(p31.3)
chr1	62941420	62941606	DOCK7(p31.3)
chr1	62941737	62941827	DOCK7(p31.3)
chr1	62943370	62943496	DOCK7(p31.3)
chr1	62953068	62953083	DOCK7(p31.3)
chr1	62954604	62954736	DOCK7(p31.3)
chr1	62958374	62958518	DOCK7(p31.3)
chr1	62959945	62960138	DOCK7(p31.3)
chr1	62961251	62961352	DOCK7(p31.3)
chr1	62962009	62962168	DOCK7(p31.3)
chr1	62970300	62970453	DOCK7(p31.3)
chr1	62971352	62971487	DOCK7(p31.3)
chr1	62973632	62973729	DOCK7(p31.3)
chr1	62976247	62976344	DOCK7(p31.3)
chr1	62979114	62979154	DOCK7(p31.3)
chr1	62979160	62979260	DOCK7(p31.3)
chr1	62979386	62979569	DOCK7(p31.3)
chr1	62993821	62993863	DOCK7(p31.3)
chr1	62993870	62993976	DOCK7(p31.3)
chr1	62994947	62995117	DOCK7(p31.3)
chr1	63001163	63001298	DOCK7(p31.3)
chr1	63003561	63003711	DOCK7(p31.3)
chr1	63005215	63005329	DOCK7(p31.3)
chr1	63005422	63005563	DOCK7(p31.3)
chr1	63008278	63008374	DOCK7(p31.3)
chr1	63009326	63009416	DOCK7(p31.3)
chr1	63018402	63018572	DOCK7(p31.3)
chr1	63021495	63021660	DOCK7(p31.3)
chr1	63024659	63024683	DOCK7(p31.3)
chr1	63024692	63024696	DOCK7(p31.3)
chr1	63024700	63024891	DOCK7(p31.3)
chr1	63027287	63027374	DOCK7(p31.3)
chr1	63042932	63043034	DOCK7(p31.3)
chr1	63044498	63044536	DOCK7(p31.3)
chr1	63044540	63044637	DOCK7(p31.3)
chr1	63048854	63048925	DOCK7(p31.3)
chr1	63052177	63052295	DOCK7(p31.3)
chr1	63084376	63084539	DOCK7(p31.3)
chr1	63085570	63085664	DOCK7(p31.3)
chr1	63090929	63091072	DOCK7(p31.3)
chr1	63096910	63097076	DOCK7(p31.3)
chr1	63099168	63099249	DOCK7(p31.3)
chr1	63100443	63100593	DOCK7(p31.3)
chr1	63102207	63102274	DOCK7(p31.3)
chr1	63113361	63113447	DOCK7(p31.3)
chr1	63113787	63113982	DOCK7(p31.3)
chr1	63114085	63114214	DOCK7(p31.3)
chr1	63119395	63119464	DOCK7(p31.3)
chr1	63119654	63119767	DOCK7(p31.3)
chr1	63119776	63119830	DOCK7(p31.3)
chr1	63128695	63128733	DOCK7(p31.3)
chr1	63128740	63128801	DOCK7(p31.3)
chr1	65300217	65300335	JAK1(p31.3)
chr1	65301078	65301189	JAK1(p31.3)
chr1	65301780	65301898	JAK1(p31.3)
chr1	65303614	65303787	JAK1(p31.3)
chr1	65304147	65304186	JAK1(p31.3)
chr1	65304192	65304272	JAK1(p31.3)
chr1	65305285	65305478	JAK1(p31.3)
chr1	65306927	65307022	JAK1(p31.3)
chr1	65307133	65307284	JAK1(p31.3)
chr1	65309746	65309898	JAK1(p31.3)
chr1	65310436	65310572	JAK1(p31.3)
chr1	65311195	65311323	JAK1(p31.3)
chr1	65312331	65312419	JAK1(p31.3)
chr1	65313214	65313350	JAK1(p31.3)
chr1	65316486	65316593	JAK1(p31.3)
chr1	65321191	65321381	JAK1(p31.3)
chr1	65323338	65323462	JAK1(p31.3)
chr1	65325787	65325945	JAK1(p31.3)
chr1	65330469	65330614	JAK1(p31.3)
chr1	65332548	65332664	JAK1(p31.3)
chr1	65332667	65332820	JAK1(p31.3)
chr1	65332828	65332891	JAK1(p31.3)
chr1	65334993	65335157	JAK1(p31.3)
chr1	65339052	65339094	JAK1(p31.3)
chr1	65339097	65339206	JAK1(p31.3)
chr1	65344707	65344831	JAK1(p31.3)
chr1	65348959	65349158	JAK1(p31.3)
chr1	65351941	65351987	JAK1(p31.3)
chr1	68942592	68942721	DEPDC1(p31.2)
chr1	68943493	68943655	DEPDC1(p31.2)
chr1	68944826	68945003	DEPDC1(p31.2)
chr1	68947122	68947295	DEPDC1(p31.2)
chr1	68947729	68947928	DEPDC1(p31.2)
chr1	68948043	68948122	DEPDC1(p31.2)
chr1	68948127	68948157	DEPDC1(p31.2)
chr1	68948229	68948466	DEPDC1(p31.2)
chr1	68948471	68948580	DEPDC1(p31.2)
chr1	68949632	68949773	DEPDC1(p31.2)
chr1	68952619	68952667	DEPDC1(p31.2)
chr1	68954056	68954092	DEPDC1(p31.2)
chr1	68954097	68954187	DEPDC1(p31.2)
chr1	68954598	68954717	DEPDC1(p31.2)
chr1	68955134	68955179	DEPDC1(p31.2)
chr1	68955182	68955291	DEPDC1(p31.2)
chr1	68960112	68960378	DEPDC1(p31.2)
chr1	68962634	68962722	DEPDC1,DEPDC1-AS1(p31.2)
chr1	78414412	78414459	FUBP1(p31.1)
chr1	78414839	78414985	FUBP1(p31.1)
chr1	78420939	78421014	FUBP1(p31.1)
chr1	78422256	78422296	FUBP1(p31.1)
chr1	78422302	78422385	FUBP1(p31.1)
chr1	78425868	78425948	FUBP1(p31.1)
chr1	78426028	78426156	FUBP1(p31.1)
chr1	78428454	78428615	FUBP1(p31.1)
chr1	78429258	78429400	FUBP1(p31.1)
chr1	78429746	78429847	FUBP1(p31.1)
chr1	78429938	78430041	FUBP1(p31.1)
chr1	78430330	78430432	FUBP1(p31.1)
chr1	78430554	78430653	FUBP1(p31.1)
chr1	78430752	78430800	FUBP1(p31.1)
chr1	78430801	78430915	FUBP1(p31.1)
chr1	78432377	78432435	FUBP1(p31.1)
chr1	78432567	78432639	FUBP1(p31.1)
chr1	78432732	78432785	FUBP1(p31.1)
chr1	78433310	78433350	FUBP1(p31.1)
chr1	78433848	78433887	FUBP1(p31.1)
chr1	78435608	78435681	FUBP1(p31.1)
chr1	78444568	78444610	FUBP1(p31.1)
chr1	78444616	78444725	FUBP1(p31.1)
chr1	82302647	82302742	ADGRL2(p31.1)
chr1	82372701	82372915	ADGRL2(p31.1)
chr1	82402411	82402521	ADGRL2(p31.1)
chr1	82408652	82408768	ADGRL2(p31.1)
chr1	82408771	82408827	ADGRL2(p31.1)
chr1	82408842	82408959	ADGRL2(p31.1)
chr1	82409027	82409435	ADGRL2(p31.1)
chr1	82415872	82416166	ADGRL2(p31.1)
chr1	82416701	82416805	ADGRL2(p31.1)
chr1	82417640	82417826	ADGRL2(p31.1)
chr1	82421560	82421742	ADGRL2(p31.1)
chr1	82431741	82431867	ADGRL2(p31.1)
chr1	82432087	82432293	ADGRL2(p31.1)
chr1	82433709	82433883	ADGRL2(p31.1)
chr1	82434861	82435071	ADGRL2(p31.1)
chr1	82435997	82436110	ADGRL2(p31.1)
chr1	82436116	82436218	ADGRL2(p31.1)
chr1	82437535	82437602	ADGRL2(p31.1)
chr1	82445552	82445644	ADGRL2(p31.1)
chr1	82447491	82447660	ADGRL2(p31.1)
chr1	82450266	82450387	ADGRL2(p31.1)
chr1	82450942	82451039	ADGRL2(p31.1)
chr1	82456074	82456321	ADGRL2(p31.1)
chr1	82456414	82456497	ADGRL2(p31.1)
chr1	82456534	82456673	ADGRL2(p31.1)
chr1	82456687	82456769	ADGRL2(p31.1)
chr1	85733294	85733374	BCL10(p22.3)
chr1	85733394	85733419	BCL10(p22.3)
chr1	85733425	85733568	BCL10(p22.3)
chr1	85733619	85733665	BCL10(p22.3)
chr1	85736300	85736511	BCL10(p22.3)
chr1	85736514	85736589	BCL10(p22.3)
chr1	85741978	85742060	BCL10,LOC646626(p22.3)
chr1	92712062	92712127	GLMN(p22.1)
chr1	92712132	92712203	GLMN(p22.1)
chr1	92712618	92712701	GLMN(p22.1)
chr1	92713434	92713546	GLMN(p22.1)
chr1	92728419	92728483	GLMN(p22.1)
chr1	92729179	92729224	GLMN(p22.1)
chr1	92729227	92729289	GLMN(p22.1)
chr1	92730110	92730195	GLMN(p22.1)
chr1	92731975	92732049	GLMN(p22.1)
chr1	92732256	92732298	GLMN(p22.1)
chr1	92733469	92733559	GLMN(p22.1)
chr1	92733554	92733559	GLMN(p22.1)
chr1	92733661	92733692	GLMN(p22.1)
chr1	92735279	92735333	GLMN(p22.1)
chr1	92737021	92737209	GLMN(p22.1)
chr1	92752046	92752149	GLMN(p22.1)
chr1	92754470	92754508	GLMN(p22.1)
chr1	92754517	92754708	GLMN(p22.1)
chr1	92755754	92755863	GLMN(p22.1)
chr1	92756974	92757007	GLMN(p22.1)
chr1	92757022	92757094	GLMN(p22.1)
chr1	92762960	92763086	GLMN(p22.1)
chr1	92763517	92763586	GLMN(p22.1)
chr1	93545042	93545088	MTF2(p22.1)
chr1	93575786	93575985	MTF2(p22.1)
chr1	93576101	93576183	MTF2(p22.1)
chr1	93580244	93580340	MTF2(p22.1)
chr1	93580544	93580645	MTF2(p22.1)
chr1	93581026	93581175	MTF2(p22.1)
chr1	93583901	93583997	MTF2(p22.1)
chr1	93584889	93584958	MTF2(p22.1)
chr1	93586105	93586229	MTF2(p22.1)
chr1	93592788	93592856	MTF2(p22.1)
chr1	93594834	93595005	MTF2(p22.1)
chr1	93599299	93599365	MTF2(p22.1)
chr1	93599484	93599537	MTF2(p22.1)
chr1	93599647	93599752	MTF2(p22.1)
chr1	93602226	93602589	MTF2(p22.1)
chr1	101185387	101185480	VCAM1(p21.2)
chr1	101186031	101186307	VCAM1(p21.2)
chr1	101188575	101188605	VCAM1(p21.2)
chr1	101188625	101188843	VCAM1(p21.2)
chr1	101188844	101188896	VCAM1(p21.2)
chr1	101190179	101190328	VCAM1(p21.2)
chr1	101190339	101190446	VCAM1(p21.2)
chr1	101194662	101194702	VCAM1(p21.2)
chr1	101194707	101194938	VCAM1(p21.2)
chr1	101196753	101196795	VCAM1(p21.2)
chr1	101196844	101197074	VCAM1(p21.2)
chr1	101197973	101198017	VCAM1(p21.2)
chr1	101198022	101198178	VCAM1(p21.2)
chr1	101200057	101200078	VCAM1(p21.2)
chr1	101200090	101200091	VCAM1(p21.2)
chr1	101200092	101200324	VCAM1(p21.2)
chr1	101203678	101203825	VCAM1(p21.2)
chr1	110232892	110232988	GSTM1(p13.3)
chr1	110233075	110233151	GSTM1(p13.3)
chr1	110882051	110882252	RBM15(p13.3)
chr1	110882311	110882519	RBM15(p13.3)
chr1	110882521	110882592	RBM15(p13.3)
chr1	110882637	110882712	RBM15(p13.3)
chr1	110882792	110882866	RBM15(p13.3)
chr1	110882882	110883034	RBM15(p13.3)
chr1	110883167	110883294	RBM15(p13.3)
chr1	110883412	110883514	RBM15(p13.3)
chr1	110883552	110883684	RBM15(p13.3)
chr1	110883749	110883898	RBM15(p13.3)
chr1	110883942	110884089	RBM15(p13.3)
chr1	110884162	110884290	RBM15(p13.3)
chr1	110884311	110884516	RBM15(p13.3)
chr1	110884558	110884709	RBM15(p13.3)
chr1	110884740	110884884	RBM15(p13.3)
chr1	110888160	110888265	RBM15(p13.3)
chr1	114940243	114940317	TRIM33(p13.2)
chr1	114940318	114940480	TRIM33(p13.2)
chr1	114940561	114940612	TRIM33(p13.2)
chr1	114942078	114942231	TRIM33(p13.2)
chr1	114944010	114944085	TRIM33(p13.2)
chr1	114945381	114945420	TRIM33(p13.2)
chr1	114945423	114945505	TRIM33(p13.2)
chr1	114948031	114948146	TRIM33(p13.2)
chr1	114948148	114948213	TRIM33(p13.2)
chr1	114948221	114948350	TRIM33(p13.2)
chr1	114949562	114949722	TRIM33(p13.2)
chr1	114951298	114951362	TRIM33(p13.2)
chr1	114952805	114952938	TRIM33(p13.2)
chr1	114964057	114964146	TRIM33(p13.2)
chr1	114964151	114964258	TRIM33(p13.2)
chr1	114967212	114967377	TRIM33(p13.2)
chr1	114968120	114968121	TRIM33(p13.2)
chr1	114968123	114968284	TRIM33(p13.2)
chr1	114968286	114968345	TRIM33(p13.2)
chr1	114969798	114969916	TRIM33(p13.2)
chr1	114970369	114970516	TRIM33(p13.2)
chr1	114973419	114973534	TRIM33(p13.2)
chr1	114976238	114976355	TRIM33(p13.2)
chr1	115005725	115005858	TRIM33(p13.2)
chr1	115006033	115006127	TRIM33(p13.2)
chr1	115006891	115007010	TRIM33(p13.2)
chr1	115053246	115053437	TRIM33(p13.2)
chr1	115053556	115053559	TRIM33(p13.2)
chr1	115053563	115053687	TRIM33(p13.2)
chr1	115251151	115251270	NRAS(p13.2)
chr1	115252189	115252349	NRAS(p13.2)
chr1	115256420	115256599	NRAS(p13.2)
chr1	115258670	115258798	NRAS(p13.2)
chr1	118165468	118165672	TENT5C(p12)
chr1	118165678	118165749	TENT5C(p12)
chr1	118165813	118165817	TENT5C(p12)
chr1	118165818	118165925	TENT5C(p12)
chr1	118165955	118166108	TENT5C(p12)
chr1	118166125	118166201	TENT5C(p12)
chr1	118166251	118166326	TENT5C(p12)
chr1	118166344	118166646	TENT5C(p12)
chr1	119958012	119958184	HSD3B2(p12)
chr1	119962040	119962205	HSD3B2(p12)
chr1	119964439	119964555	HSD3B2(p12)
chr1	119964571	119964707	HSD3B2(p12)
chr1	119964795	119964894	HSD3B2(p12)
chr1	119964956	119965100	HSD3B2(p12)
chr1	119965102	119965169	HSD3B2(p12)
chr1	120457963	120458228	NOTCH2(p12)
chr1	120458253	120458342	NOTCH2(p12)
chr1	120458343	120458416	NOTCH2(p12)
chr1	120458483	120458629	NOTCH2(p12)
chr1	120458683	120458765	NOTCH2(p12)
chr1	120458843	120459021	NOTCH2(p12)
chr1	120459178	120459259	NOTCH2(p12)
chr1	120460287	120460385	NOTCH2(p12)
chr1	120461028	120461176	NOTCH2(p12)
chr1	120461934	120462103	NOTCH2(p12)
chr1	120462106	120462236	NOTCH2(p12)
chr1	120462851	120462892	NOTCH2(p12)
chr1	120462896	120463020	NOTCH2(p12)
chr1	120464335	120464432	NOTCH2(p12)
chr1	120464858	120465069	NOTCH2(p12)
chr1	120465258	120465401	NOTCH2(p12)
chr1	120466259	120466556	NOTCH2(p12)
chr1	120467927	120468166	NOTCH2(p12)
chr1	120468208	120468429	NOTCH2(p12)
chr1	120469121	120469231	NOTCH2(p12)
chr1	120471598	120471835	NOTCH2(p12)
chr1	120478094	120478227	NOTCH2(p12)
chr1	120479904	120480089	NOTCH2(p12)
chr1	120480479	120480633	NOTCH2(p12)
chr1	120483177	120483379	NOTCH2(p12)
chr1	120484148	120484317	NOTCH2(p12)
chr1	120484321	120484377	NOTCH2(p12)
chr1	120491036	120491189	NOTCH2(p12)
chr1	120491629	120491749	NOTCH2(p12)
chr1	120493346	120493460	NOTCH2(p12)
chr1	120496165	120496205	NOTCH2(p12)
chr1	120496206	120496311	NOTCH2(p12)
chr1	120497665	120497855	NOTCH2(p12)
chr1	120502014	120502125	NOTCH2(p12)
chr1	120506196	120506430	NOTCH2(p12)
chr1	120508075	120508189	NOTCH2(p12)
chr1	120508998	120509112	NOTCH2(p12)
chr1	120510055	120510244	NOTCH2(p12)
chr1	120510699	120510855	NOTCH2(p12)
chr1	120512133	120512176	NOTCH2(p12)
chr1	120512181	120512367	NOTCH2(p12)
chr1	120529582	120529705	NOTCH2(p12)
chr1	120539619	120539950	NOTCH2,NOTCH2NLR(p12)
chr1	120547951	120547988	NOTCH2,NOTCH2NLR(p12)
chr1	120547996	120548211	NOTCH2,NOTCH2NLR(p12)
chr1	120572528	120572596	NOTCH2,NOTCH2NLR(p12)
chr1	120611947	120612044	NOTCH2,NOTCH2NLR(p11.2)
chr1	144852381	144852453	NBPF20,NBPF19,NBPF9,LOC100996724,PDE4DIP(q21.1)
chr1	144854164	144854202	NBPF20,NBPF19,NBPF9,LOC100996724,PDE4DIP(q21.1)
chr1	144854517	144854573	NBPF20,NBPF19,NBPF9,LOC100996724,PDE4DIP(q21.1)
chr1	144854609	144854656	NBPF20,NBPF19,NBPF9,LOC100996724,PDE4DIP(q21.1)
chr1	144855742	144855809	NBPF20,NBPF19,NBPF9,LOC100996724,PDE4DIP(q21.1)
chr1	144855840	144855883	NBPF20,NBPF19,NBPF9,LOC100996724,PDE4DIP(q21.1)
chr1	144856815	144857042	NBPF20,NBPF19,NBPF9,LOC100996724,PDE4DIP(q21.1)
chr1	144857611	144857683	NBPF20,NBPF19,NBPF9,LOC100996724,PDE4DIP(q21.1)
chr1	144857687	144857728	NBPF20,NBPF19,NBPF9,LOC100996724,PDE4DIP(q21.1)
chr1	144859764	144859953	NBPF20,NBPF19,NBPF9,LOC100996724,PDE4DIP(q21.1)
chr1	144859954	144859981	NBPF20,NBPF19,NBPF9,LOC100996724,PDE4DIP(q21.1)
chr1	144863317	144863442	NBPF20,NBPF19,NBPF9,LOC100996724,PDE4DIP(q21.1)
chr1	144864134	144864176	NBPF20,NBPF19,NBPF9,LOC100996724,PDE4DIP(q21.1)
chr1	144864179	144864276	NBPF20,NBPF19,NBPF9,LOC100996724,PDE4DIP(q21.1)
chr1	144864278	144864324	NBPF20,NBPF19,NBPF9,LOC100996724,PDE4DIP(q21.1)
chr1	144865809	144865929	NBPF20,NBPF19,NBPF9,LOC100996724,PDE4DIP(q21.1)
chr1	144866591	144866676	NBPF20,NBPF19,NBPF9,LOC100996724,PDE4DIP(q21.1)
chr1	144866681	144866723	NBPF20,NBPF19,NBPF9,LOC100996724,PDE4DIP(q21.1)
chr1	144867920	144868172	NBPF20,NBPF19,NBPF9,LOC100996724,PDE4DIP(q21.1)
chr1	144871695	144871881	NBPF20,NBPF19,NBPF9,LOC100996724,PDE4DIP(q21.1)
chr1	144873876	144874029	NBPF20,NBPF19,NBPF9,LOC100996724,PDE4DIP(q21.1)
chr1	144874680	144874904	NBPF20,NBPF19,NBPF9,LOC100996724,PDE4DIP(q21.1)
chr1	144875976	144876028	NBPF20,NBPF19,NBPF9,LOC100996724,PDE4DIP(q21.1)
chr1	144877044	144877122	NBPF20,NBPF19,NBPF9,LOC100996724,PDE4DIP(q21.1)
chr1	144877139	144877212	NBPF20,NBPF19,NBPF9,LOC100996724,PDE4DIP(q21.1)
chr1	144879034	144879102	NBPF20,NBPF19,NBPF9,LOC100996724,PDE4DIP(q21.1)
chr1	144879271	144879300	NBPF20,NBPF19,NBPF9,LOC100996724,PDE4DIP(q21.1)
chr1	144879360	144879432	NBPF20,NBPF19,NBPF9,LOC100996724,PDE4DIP(q21.1)
chr1	144879455	144879471	NBPF20,NBPF19,NBPF9,LOC100996724,PDE4DIP(q21.1)
chr1	144879486	144879532	NBPF20,NBPF19,NBPF9,LOC100996724,PDE4DIP(q21.1)
chr1	144880741	144880812	NBPF20,NBPF19,NBPF9,LOC100996724,PDE4DIP(q21.1)
chr1	144880813	144880861	NBPF20,NBPF19,NBPF9,LOC100996724,PDE4DIP(q21.1)
chr1	144881429	144881472	NBPF20,NBPF19,NBPF9,LOC100996724,PDE4DIP(q21.1)
chr1	144881537	144881622	NBPF20,NBPF19,NBPF9,LOC100996724,PDE4DIP(q21.1)
chr1	144882445	144882558	NBPF20,NBPF19,NBPF9,LOC100996724,PDE4DIP(q21.1)
chr1	144882570	144882862	NBPF20,NBPF19,NBPF9,LOC100996724,PDE4DIP(q21.1)
chr1	144886096	144886227	NBPF20,NBPF19,NBPF9,LOC100996724,PDE4DIP(q21.1)
chr1	144886229	144886297	NBPF20,NBPF19,NBPF9,LOC100996724,PDE4DIP(q21.1)
chr1	144892173	144892219	NBPF20,NBPF19,NBPF9,LOC100996724,PDE4DIP(q21.1)
chr1	144892500	144892589	NBPF20,NBPF19,NBPF9,LOC100996724,PDE4DIP(q21.1)
chr1	144903076	144903178	NBPF20,NBPF19,NBPF9,LOC100996724,PDE4DIP(q21.1)
chr1	144904624	144904737	NBPF20,NBPF19,NBPF9,LOC100996724,PDE4DIP(q21.1)
chr1	144906058	144906196	NBPF20,NBPF19,NBPF9,LOC100996724,PDE4DIP(q21.1)
chr1	144906420	144906537	NBPF20,NBPF19,NBPF9,LOC100996724,PDE4DIP(q21.1)
chr1	144909885	144909960	NBPF20,NBPF19,NBPF9,LOC100996724,PDE4DIP(q21.1)
chr1	144911881	144911963	NBPF20,NBPF19,NBPF9,LOC100996724,PDE4DIP(q21.1)
chr1	144912129	144912294	NBPF20,NBPF19,NBPF9,LOC100996724,PDE4DIP(q21.1)
chr1	144915444	144915639	NBPF20,NBPF19,NBPF9,LOC100996724,PDE4DIP(q21.1)
chr1	144916569	144916749	NBPF20,NBPF19,NBPF9,LOC100996724,PDE4DIP(q21.1)
chr1	144917498	144917636	NBPF20,NBPF19,NBPF9,LOC100996724,PDE4DIP(q21.1)
chr1	144917818	144917885	NBPF20,NBPF19,NBPF9,LOC100996724,PDE4DIP(q21.1)
chr1	144917886	144917932	NBPF20,NBPF19,NBPF9,LOC100996724,PDE4DIP(q21.1)
chr1	144918832	144918991	NBPF20,NBPF19,NBPF9,LOC100996724,PDE4DIP(q21.1)
chr1	144921834	144922047	NBPF20,NBPF19,NBPF9,LOC100996724,PDE4DIP(q21.1)
chr1	144922186	144922279	NBPF20,NBPF19,NBPF9,LOC100996724,PDE4DIP(q21.1)
chr1	144922518	144922638	NBPF20,NBPF19,NBPF9,LOC100996724,PDE4DIP(q21.1)
chr1	144923689	144923821	NBPF20,NBPF19,NBPF9,LOC100996724,PDE4DIP(q21.1)
chr1	144930583	144930699	NBPF20,NBPF19,NBPF9,LOC100996724,PDE4DIP(q21.1)
chr1	144930713	144930784	NBPF20,NBPF19,NBPF9,LOC100996724,PDE4DIP(q21.1)
chr1	144930787	144930812	NBPF20,NBPF19,NBPF9,LOC100996724,PDE4DIP(q21.1)
chr1	144930823	144930907	NBPF20,NBPF19,NBPF9,LOC100996724,PDE4DIP(q21.1)
chr1	144930943	144931032	NBPF20,NBPF19,NBPF9,LOC100996724,PDE4DIP(q21.1)
chr1	144931035	144931112	NBPF20,NBPF19,NBPF9,LOC100996724,PDE4DIP(q21.1)
chr1	144931143	144931589	NBPF20,NBPF19,NBPF9,LOC100996724,PDE4DIP(q21.1)
chr1	144931592	144931637	NBPF20,NBPF19,NBPF9,LOC100996724,PDE4DIP(q21.1)
chr1	144946624	144946742	NBPF20,NBPF19,NBPF9,LOC100996724,PDE4DIP(q21.1)
chr1	144952163	144952237	NBPF20,NBPF19,NBPF9,LOC100996724,PDE4DIP(q21.1)
chr1	144952249	144952376	NBPF20,NBPF19,NBPF9,LOC100996724,PDE4DIP(q21.1)
chr1	144955215	144955292	NBPF20,NBPF19,NBPF9,LOC100996724,PDE4DIP(q21.1)
chr1	144994590	144994701	NBPF20,NBPF19,NBPF9,LOC100996724,PDE4DIP(q21.1)
chr1	145015859	145015892	NBPF20,NBPF19,NBPF9,LOC100996724,PDE4DIP(q21.1)
chr1	145015897	145016011	NBPF20,NBPF19,NBPF9,LOC100996724,PDE4DIP(q21.1)
chr1	145021111	145021167	NBPF20,NBPF19,NBPF9,LOC100996724,PDE4DIP(q21.1)
chr1	145075629	145075872	NBPF20,NBPF19,NBPF9,PDE4DIP(q21.1)
chr1	147083601	147083688	NBPF19,BCL9(q21.2)
chr1	147084681	147084786	NBPF19,BCL9(q21.2)
chr1	147084796	147084954	NBPF19,BCL9(q21.2)
chr1	147084956	147084998	NBPF19,BCL9(q21.2)
chr1	147086225	147086340	NBPF19,BCL9(q21.2)
chr1	147086349	147086415	NBPF19,BCL9(q21.2)
chr1	147087602	147087702	NBPF19,BCL9(q21.2)
chr1	147090621	147090800	NBPF19,BCL9(q21.2)
chr1	147090922	147091079	NBPF19,BCL9(q21.2)
chr1	147091126	147091226	NBPF19,BCL9(q21.2)
chr1	147091228	147091298	NBPF19,BCL9(q21.2)
chr1	147091424	147091533	NBPF19,BCL9(q21.2)
chr1	147091596	147091785	NBPF19,BCL9(q21.2)
chr1	147091803	147091890	NBPF19,BCL9(q21.2)
chr1	147091924	147092064	NBPF19,BCL9(q21.2)
chr1	147092092	147092173	NBPF19,BCL9(q21.2)
chr1	147092281	147092442	NBPF19,BCL9(q21.2)
chr1	147092455	147092779	NBPF19,BCL9(q21.2)
chr1	147094071	147094332	NBPF19,BCL9(q21.2)
chr1	147095642	147095790	NBPF19,BCL9(q21.2)
chr1	147095797	147095993	NBPF19,BCL9(q21.2)
chr1	147095995	147096172	NBPF19,BCL9(q21.2)
chr1	147096177	147096246	NBPF19,BCL9(q21.2)
chr1	147096248	147096323	NBPF19,BCL9(q21.2)
chr1	147096407	147096593	NBPF19,BCL9(q21.2)
chr1	147096623	147096722	NBPF19,BCL9(q21.2)
chr1	150549814	150549967	MCL1(q21.3)
chr1	150550723	150550939	MCL1(q21.3)
chr1	150551318	150551392	MCL1(q21.3)
chr1	150551418	150551542	MCL1(q21.3)
chr1	150551579	150551858	MCL1(q21.3)
chr1	150551888	150551954	MCL1(q21.3)
chr1	150784475	150784586	ARNT(q21.3)
chr1	150785647	150785814	ARNT(q21.3)
chr1	150786552	150786715	ARNT(q21.3)
chr1	150788734	150788882	ARNT(q21.3)
chr1	150789263	150789366	ARNT(q21.3)
chr1	150789557	150789678	ARNT(q21.3)
chr1	150789836	150789909	ARNT(q21.3)
chr1	150790395	150790506	ARNT(q21.3)
chr1	150795669	150795821	ARNT(q21.3)
chr1	150799018	150799093	ARNT(q21.3)
chr1	150801568	150801703	ARNT(q21.3)
chr1	150802379	150802456	ARNT(q21.3)
chr1	150804293	150804379	ARNT(q21.3)
chr1	150804809	150804875	ARNT(q21.3)
chr1	150807013	150807116	ARNT(q21.3)
chr1	150808755	150808967	ARNT(q21.3)
chr1	150811916	150811979	ARNT(q21.3)
chr1	150811980	150811989	ARNT(q21.3)
chr1	150812006	150812130	ARNT(q21.3)
chr1	150814899	150814944	ARNT(q21.3)
chr1	150818738	150818783	ARNT(q21.3)
chr1	150825237	150825282	ARNT(q21.3)
chr1	150830824	150830936	ARNT(q21.3)
chr1	150849018	150849059	ARNT(q21.3)
chr1	150900179	150900216	SETDB1(q21.3)
chr1	150900243	150900450	SETDB1(q21.3)
chr1	150902442	150902594	SETDB1(q21.3)
chr1	150912415	150912450	SETDB1(q21.3)
chr1	150913804	150913904	SETDB1(q21.3)
chr1	150915038	150915164	SETDB1(q21.3)
chr1	150915327	150915529	SETDB1(q21.3)
chr1	150916395	150916469	SETDB1(q21.3)
chr1	150917393	150917603	SETDB1(q21.3)
chr1	150919361	150919488	SETDB1(q21.3)
chr1	150921597	150921754	SETDB1(q21.3)
chr1	150921845	150921982	SETDB1(q21.3)
chr1	150922933	150923154	SETDB1(q21.3)
chr1	150923218	150923360	SETDB1(q21.3)
chr1	150923365	150923397	SETDB1(q21.3)
chr1	150923458	150923554	SETDB1(q21.3)
chr1	150923840	150923957	SETDB1(q21.3)
chr1	150931653	150931823	SETDB1(q21.3)
chr1	150933113	150933428	SETDB1(q21.3)
chr1	150933430	150933619	SETDB1(q21.3)
chr1	150934605	150934634	SETDB1(q21.3)
chr1	150935062	150935195	SETDB1(q21.3)
chr1	150935449	150935615	SETDB1(q21.3)
chr1	150936005	150936114	SETDB1(q21.3)
chr1	150936120	150936205	SETDB1(q21.3)
chr1	150936470	150936559	SETDB1(q21.3)
chr1	150936722	150936858	SETDB1(q21.3)
chr1	151039694	151039738	MLLT11(q21.3)
chr1	151039745	151039906	MLLT11(q21.3)
chr1	154130163	154130205	TPM3(q21.3)
chr1	154131413	154131524	TPM3(q21.3)
chr1	154140378	154140416	TPM3(q21.3)
chr1	154141780	154141859	TPM3(q21.3)
chr1	154142908	154142927	TPM3(q21.3)
chr1	154143128	154143187	TPM3(q21.3)
chr1	154143888	154143964	TPM3(q21.3)
chr1	154144543	154144580	TPM3(q21.3)
chr1	154145418	154145454	TPM3(q21.3)
chr1	154145638	154145677	TPM3(q21.3)
chr1	154148688	154148724	TPM3(q21.3)
chr1	154155463	154155505	TPM3(q21.3)
chr1	154163661	154163787	TPM3(q21.3)
chr1	154164377	154164533	TPM3(q21.3)
chr1	154378087	154378190	IL6R-AS1,IL6R(q21.3)
chr1	154401671	154401920	IL6R(q21.3)
chr1	154402958	154403082	IL6R(q21.3)
chr1	154406994	154407176	IL6R(q21.3)
chr1	154407498	154407632	IL6R(q21.3)
chr1	154408444	154408586	IL6R(q21.3)
chr1	154420600	154420647	IL6R(q21.3)
chr1	154422386	154422456	IL6R(q21.3)
chr1	154426963	154427057	IL6R(q21.3)
chr1	154437609	154437713	IL6R(q21.3)
chr1	154437720	154437827	IL6R(q21.3)
chr1	154936250	154936407	SHC1(q21.3)
chr1	154938018	154938114	SHC1(q21.3)
chr1	154938162	154938257	SHC1(q21.3)
chr1	154938421	154938553	SHC1(q21.3)
chr1	154938541	154938553	SHC1(q21.3)
chr1	154938637	154938707	SHC1(q21.3)
chr1	154938794	154938993	SHC1(q21.3)
chr1	154940146	154940273	SHC1(q21.3)
chr1	154940455	154940507	SHC1(q21.3)
chr1	154940679	154940733	SHC1(q21.3)
chr1	154940970	154941090	SHC1(q21.3)
chr1	154941246	154941310	SHC1(q21.3)
chr1	154941853	154941924	SHC1(q21.3)
chr1	154942507	154942675	SHC1(q21.3)
chr1	155158585	155158685	MUC1(q22)
chr1	155159700	155159850	MUC1(q22)
chr1	155159930	155159986	MUC1(q22)
chr1	155160201	155160292	MUC1(q22)
chr1	155160483	155160523	MUC1(q22)
chr1	155160638	155160688	MUC1(q22)
chr1	155162576	155162657	MUC1(q22)
chr1	155247373	155247577	HCN3(q22)
chr1	155247586	155247659	HCN3(q22)
chr1	155252201	155252248	HCN3(q22)
chr1	155252250	155252428	HCN3(q22)
chr1	155252436	155252631	HCN3(q22)
chr1	155253764	155253869	HCN3(q22)
chr1	155253875	155253926	HCN3(q22)
chr1	155254329	155254535	HCN3(q22)
chr1	155254955	155255102	HCN3(q22)
chr1	155255514	155255755	HCN3(q22)
chr1	155256963	155257128	HCN3(q22)
chr1	155257571	155257679	HCN3(q22)
chr1	155257723	155257843	HCN3(q22)
chr1	155257906	155258015	HCN3(q22)
chr1	155258043	155258258	HCN3(q22)
chr1	155307425	155307542	ASH1L(q22)
chr1	155307879	155307983	ASH1L(q22)
chr1	155307995	155308005	ASH1L(q22)
chr1	155308020	155308169	ASH1L(q22)
chr1	155309118	155309159	ASH1L(q22)
chr1	155311726	155311893	ASH1L(q22)
chr1	155313104	155313140	ASH1L(q22)
chr1	155313145	155313277	ASH1L(q22)
chr1	155313394	155313533	ASH1L(q22)
chr1	155313973	155314064	ASH1L(q22)
chr1	155316140	155316173	ASH1L,MIR555(q22)
chr1	155317446	155317695	ASH1L(q22)
chr1	155319117	155319250	ASH1L(q22)
chr1	155319332	155319387	ASH1L(q22)
chr1	155322496	155322649	ASH1L(q22)
chr1	155324263	155324421	ASH1L(q22)
chr1	155327106	155327201	ASH1L(q22)
chr1	155327375	155327540	ASH1L(q22)
chr1	155330091	155330200	ASH1L(q22)
chr1	155340294	155340441	ASH1L(q22)
chr1	155340571	155340739	ASH1L(q22)
chr1	155348071	155348180	ASH1L(q22)
chr1	155348293	155348339	ASH1L(q22)
chr1	155349833	155349907	ASH1L(q22)
chr1	155365249	155365344	ASH1L(q22)
chr1	155385534	155385570	ASH1L(q22)
chr1	155385575	155385709	ASH1L(q22)
chr1	155408122	155408159	ASH1L(q22)
chr1	155408165	155408420	ASH1L(q22)
chr1	155408468	155408608	ASH1L(q22)
chr1	155408617	155408693	ASH1L(q22)
chr1	155408780	155408859	ASH1L(q22)
chr1	155429587	155429689	ASH1L(q22)
chr1	155447676	155447786	ASH1L(q22)
chr1	155447800	155447861	ASH1L(q22)
chr1	155447865	155447945	ASH1L(q22)
chr1	155447956	155448127	ASH1L(q22)
chr1	155448151	155448225	ASH1L(q22)
chr1	155448231	155448332	ASH1L(q22)
chr1	155448436	155448506	ASH1L(q22)
chr1	155448541	155448791	ASH1L(q22)
chr1	155448858	155449112	ASH1L(q22)
chr1	155449177	155449400	ASH1L(q22)
chr1	155449511	155449651	ASH1L(q22)
chr1	155449700	155449701	ASH1L(q22)
chr1	155449705	155449762	ASH1L(q22)
chr1	155449776	155449907	ASH1L(q22)
chr1	155449998	155450040	ASH1L(q22)
chr1	155450050	155450119	ASH1L(q22)
chr1	155450251	155450393	ASH1L(q22)
chr1	155450401	155450508	ASH1L(q22)
chr1	155450631	155450663	ASH1L(q22)
chr1	155450675	155450833	ASH1L(q22)
chr1	155450901	155450945	ASH1L(q22)
chr1	155450950	155451024	ASH1L(q22)
chr1	155451025	155451144	ASH1L(q22)
chr1	155451181	155451228	ASH1L(q22)
chr1	155451230	155451370	ASH1L(q22)
chr1	155451391	155451463	ASH1L(q22)
chr1	155451498	155451794	ASH1L(q22)
chr1	155451809	155451884	ASH1L(q22)
chr1	155451906	155452035	ASH1L(q22)
chr1	155452050	155452230	ASH1L(q22)
chr1	155490915	155491064	ASH1L(q22)
chr1	155491079	155491305	ASH1L(q22)
chr1	156737535	156737644	PRCC(q23.1)
chr1	156737665	156737787	PRCC(q23.1)
chr1	156737845	156738031	PRCC(q23.1)
chr1	156752073	156752121	PRCC(q23.1)
chr1	156756399	156756438	PRCC(q23.1)
chr1	156756440	156756509	PRCC(q23.1)
chr1	156756524	156756701	PRCC(q23.1)
chr1	156756753	156756824	PRCC(q23.1)
chr1	156756844	156756944	PRCC(q23.1)
chr1	156761488	156761584	PRCC(q23.1)
chr1	156764456	156764600	PRCC(q23.1)
chr1	156767067	156767133	PRCC(q23.1)
chr1	156770165	156770283	PRCC(q23.1)
chr1	156785585	156785630	SH2D2A,NTRK1(q23.1)
chr1	156811872	156811903	NTRK1,INSRR(q23.1)
chr1	156811985	156812032	NTRK1,INSRR(q23.1)
chr1	156830695	156830938	NTRK1(q23.1)
chr1	156834145	156834220	NTRK1(q23.1)
chr1	156834519	156834591	NTRK1(q23.1)
chr1	156836701	156836770	NTRK1(q23.1)
chr1	156837895	156838041	NTRK1(q23.1)
chr1	156838296	156838439	NTRK1(q23.1)
chr1	156841414	156841547	NTRK1(q23.1)
chr1	156843424	156843470	NTRK1(q23.1)
chr1	156843478	156843751	NTRK1(q23.1)
chr1	156844174	156844192	NTRK1(q23.1)
chr1	156844362	156844418	NTRK1(q23.1)
chr1	156844697	156844800	NTRK1(q23.1)
chr1	156845311	156845458	NTRK1(q23.1)
chr1	156845871	156846002	NTRK1(q23.1)
chr1	156846191	156846309	NTRK1(q23.1)
chr1	156848913	156849135	NTRK1(q23.1)
chr1	156849790	156849949	NTRK1(q23.1)
chr1	156851248	156851463	NTRK1(q23.1)
chr1	157545278	157545400	FCRL4(q23.1)
chr1	157545488	157545520	FCRL4(q23.1)
chr1	157548263	157548332	FCRL4(q23.1)
chr1	157548559	157548642	FCRL4(q23.1)
chr1	157550110	157550138	FCRL4(q23.1)
chr1	157551320	157551434	FCRL4(q23.1)
chr1	157555957	157556002	FCRL4(q23.1)
chr1	157556003	157556005	FCRL4(q23.1)
chr1	157556012	157556245	FCRL4(q23.1)
chr1	157557065	157557121	FCRL4(q23.1)
chr1	157557124	157557132	FCRL4(q23.1)
chr1	157557145	157557350	FCRL4(q23.1)
chr1	157557654	157557909	FCRL4(q23.1)
chr1	157558993	157559029	FCRL4(q23.1)
chr1	157559038	157559112	FCRL4(q23.1)
chr1	157559147	157559248	FCRL4(q23.1)
chr1	157566117	157566138	FCRL4(q23.1)
chr1	157567703	157567756	FCRL4(q23.1)
chr1	161017478	161017767	ARHGAP30(q23.3)
chr1	161017794	161017867	ARHGAP30(q23.3)
chr1	161017905	161018050	ARHGAP30(q23.3)
chr1	161018169	161018395	ARHGAP30(q23.3)
chr1	161018424	161018495	ARHGAP30(q23.3)
chr1	161018498	161018527	ARHGAP30(q23.3)
chr1	161018594	161018785	ARHGAP30(q23.3)
chr1	161018816	161019092	ARHGAP30(q23.3)
chr1	161019213	161019473	ARHGAP30(q23.3)
chr1	161021123	161021367	ARHGAP30(q23.3)
chr1	161021467	161021505	ARHGAP30(q23.3)
chr1	161022083	161022153	ARHGAP30(q23.3)
chr1	161022229	161022333	ARHGAP30(q23.3)
chr1	161022415	161022587	ARHGAP30(q23.3)
chr1	161023047	161023175	ARHGAP30(q23.3)
chr1	161024155	161024263	ARHGAP30(q23.3)
chr1	161024412	161024495	ARHGAP30(q23.3)
chr1	161026177	161026322	ARHGAP30(q23.3)
chr1	161029403	161029506	ARHGAP30(q23.3)
chr1	161039317	161039425	ARHGAP30(q23.3)
chr1	161284173	161284195	SDHC(q23.3)
chr1	161298185	161298287	SDHC(q23.3)
chr1	161641215	161641439	FCGR2B(q23.3)
chr1	161642764	161642811	FCGR2B(q23.3)
chr1	161642824	161643019	FCGR2B(q23.3)
chr1	161643749	161643863	FCGR2B(q23.3)
chr1	161645046	161645103	FCGR2B(q23.3)
chr1	161647117	161647155	FCGR2B(q23.3)
chr1	161647265	161647383	FCGR2B(q23.3)
chr1	164529026	164529250	PBX1(q23.3)
chr1	164532474	164532548	PBX1(q23.3)
chr1	164768935	164768994	PBX1(q23.3)
chr1	164769007	164769126	PBX1(q23.3)
chr1	164776778	164776914	PBX1(q23.3)
chr1	164781226	164781386	PBX1(q23.3)
chr1	164789308	164789421	PBX1(q23.3)
chr1	164790773	164790863	PBX1(q23.3)
chr1	164815820	164815936	PBX1(q23.3)
chr1	170633333	170633588	PRRX1(q24.2)
chr1	170688890	170689042	PRRX1(q24.2)
chr1	170695373	170695403	PRRX1(q24.2)
chr1	170695408	170695542	PRRX1(q24.2)
chr1	170699417	170699488	PRRX1(q24.2)
chr1	170705188	170705332	PRRX1(q24.2)
chr1	171605039	171605360	MYOC(q24.3)
chr1	171605399	171605499	MYOC(q24.3)
chr1	171605574	171605689	MYOC(q24.3)
chr1	171605759	171605849	MYOC(q24.3)
chr1	171607736	171607862	MYOC(q24.3)
chr1	171621147	171621402	MYOC(q24.3)
chr1	171621498	171621773	MYOC(q24.3)
chr1	177198992	177199281	BRINP2(q25.2)
chr1	177225054	177225093	BRINP2(q25.2)
chr1	177225101	177225147	BRINP2(q25.2)
chr1	177225189	177225245	BRINP2(q25.2)
chr1	177226311	177226518	BRINP2(q25.2)
chr1	177242623	177242729	BRINP2(q25.2)
chr1	177245363	177245570	BRINP2(q25.2)
chr1	177247698	177247921	BRINP2(q25.2)
chr1	177249547	177249592	BRINP2(q25.2)
chr1	177249596	177249805	BRINP2(q25.2)
chr1	177249918	177250060	BRINP2(q25.2)
chr1	177250062	177250213	BRINP2(q25.2)
chr1	177250277	177250403	BRINP2(q25.2)
chr1	177250420	177250632	BRINP2(q25.2)
chr1	179076824	179076965	ABL2(q25.2)
chr1	179076969	179077129	ABL2(q25.2)
chr1	179077183	179077324	ABL2(q25.2)
chr1	179077362	179077570	ABL2(q25.2)
chr1	179077572	179077859	ABL2(q25.2)
chr1	179077887	179077963	ABL2(q25.2)
chr1	179078075	179078197	ABL2(q25.2)
chr1	179078247	179078531	ABL2(q25.2)
chr1	179079416	179079590	ABL2(q25.2)
chr1	179081443	179081533	ABL2(q25.2)
chr1	179084012	179084165	ABL2(q25.2)
chr1	179086466	179086512	ABL2(q25.2)
chr1	179086514	179086651	ABL2(q25.2)
chr1	179087721	179087899	ABL2(q25.2)
chr1	179089324	179089409	ABL2(q25.2)
chr1	179090729	179090863	ABL2(q25.2)
chr1	179090871	179090988	ABL2(q25.2)
chr1	179095511	179095758	ABL2(q25.2)
chr1	179095771	179095807	ABL2(q25.2)
chr1	179100460	179100616	ABL2(q25.2)
chr1	179112067	179112208	ABL2(q25.2)
chr1	179198375	179198558	ABL2(q25.2)
chr1	182544484	182544713	RNASEL(q25.3)
chr1	182545395	182545524	RNASEL(q25.3)
chr1	182550359	182550492	RNASEL(q25.3)
chr1	182553215	182553301	RNASEL(q25.3)
chr1	182554461	182554697	RNASEL(q25.3)
chr1	182554745	182554823	RNASEL(q25.3)
chr1	182554881	182554960	RNASEL(q25.3)
chr1	182554961	182555153	RNASEL(q25.3)
chr1	182555226	182555311	RNASEL(q25.3)
chr1	182555384	182555500	RNASEL(q25.3)
chr1	182555555	182555849	RNASEL(q25.3)
chr1	182615844	182616052	RGS8(q25.3)
chr1	182617285	182617438	RGS8(q25.3)
chr1	182635103	182635168	RGS8(q25.3)
chr1	182636006	182636108	RGS8(q25.3)
chr1	182638758	182638810	RGS8(q25.3)
chr1	182640791	182640865	RGS8(q25.3)
chr1	185056683	185056772	RNF2(q25.3)
chr1	185060721	185060871	RNF2(q25.3)
chr1	185062192	185062235	RNF2(q25.3)
chr1	185062241	185062408	RNF2(q25.3)
chr1	185067203	185067420	RNF2(q25.3)
chr1	185068922	185069087	RNF2(q25.3)
chr1	185069331	185069449	RNF2(q25.3)
chr1	186283760	186283856	TPR(q31.1)
chr1	186286613	186286732	TPR(q31.1)
chr1	186287583	186287735	TPR(q31.1)
chr1	186287864	186287959	TPR(q31.1)
chr1	186289443	186289550	TPR(q31.1)
chr1	186291449	186291544	TPR(q31.1)
chr1	186291649	186291718	TPR(q31.1)
chr1	186292817	186292939	TPR(q31.1)
chr1	186292957	186293002	TPR(q31.1)
chr1	186294895	186294986	TPR(q31.1)
chr1	186296591	186296789	TPR(q31.1)
chr1	186300629	186300713	TPR(q31.1)
chr1	186301326	186301464	TPR(q31.1)
chr1	186302293	186302526	TPR(q31.1)
chr1	186303456	186303503	TPR(q31.1)
chr1	186303505	186303665	TPR(q31.1)
chr1	186304199	186304261	TPR(q31.1)
chr1	186304469	186304675	TPR(q31.1)
chr1	186305627	186305668	TPR(q31.1)
chr1	186305675	186305826	TPR(q31.1)
chr1	186306144	186306288	TPR(q31.1)
chr1	186307164	186307375	TPR(q31.1)
chr1	186308773	186308904	TPR(q31.1)
chr1	186310159	186310291	TPR(q31.1)
chr1	186310383	186310521	TPR(q31.1)
chr1	186312457	186312605	TPR(q31.1)
chr1	186313052	186313079	TPR(q31.1)
chr1	186313085	186313222	TPR(q31.1)
chr1	186313506	186313710	TPR(q31.1)
chr1	186314711	186314828	TPR(q31.1)
chr1	186315266	186315419	TPR(q31.1)
chr1	186316423	186316590	TPR(q31.1)
chr1	186319354	186319520	TPR(q31.1)
chr1	186320461	186320602	TPR(q31.1)
chr1	186321107	186321242	TPR(q31.1)
chr1	186322819	186322982	TPR(q31.1)
chr1	186324541	186324642	TPR(q31.1)
chr1	186324645	186324690	TPR(q31.1)
chr1	186324766	186324900	TPR(q31.1)
chr1	186325417	186325581	TPR(q31.1)
chr1	186326528	186326570	TPR(q31.1)
chr1	186326575	186326755	TPR(q31.1)
chr1	186327674	186327782	TPR(q31.1)
chr1	186328930	186329121	TPR(q31.1)
chr1	186329404	186329496	TPR(q31.1)
chr1	186329896	186330037	TPR(q31.1)
chr1	186330753	186330841	TPR(q31.1)
chr1	186330837	186330841	TPR(q31.1)
chr1	186330920	186330979	TPR(q31.1)
chr1	186331419	186331512	TPR(q31.1)
chr1	186331968	186332011	TPR(q31.1)
chr1	186332015	186332059	TPR(q31.1)
chr1	186332062	186332133	TPR(q31.1)
chr1	186332473	186332577	TPR(q31.1)
chr1	186337017	186337114	TPR(q31.1)
chr1	186340101	186340175	TPR(q31.1)
chr1	186342490	186342595	TPR(q31.1)
chr1	186344009	186344196	TPR(q31.1)
chr1	193091303	193091461	CDC73(q31.2)
chr1	193094241	193094347	CDC73(q31.2)
chr1	193099303	193099373	CDC73(q31.2)
chr1	193104520	193104583	CDC73(q31.2)
chr1	193104666	193104719	CDC73(q31.2)
chr1	193107214	193107303	CDC73(q31.2)
chr1	193110990	193111196	CDC73(q31.2)
chr1	193116996	193117095	CDC73(q31.2)
chr1	193119433	193119512	CDC73(q31.2)
chr1	193121509	193121574	CDC73(q31.2)
chr1	193172924	193172982	CDC73(q31.2)
chr1	193181194	193181230	CDC73(q31.2)
chr1	193181519	193181607	CDC73(q31.2)
chr1	193202122	193202165	CDC73(q31.2)
chr1	193202168	193202284	CDC73(q31.2)
chr1	193205385	193205486	CDC73(q31.2)
chr1	193218859	193219001	CDC73(q31.2)
chr1	193219805	193219880	CDC73(q31.2)
chr1	197479574	197479848	DENND1B(q31.3)
chr1	197479874	197479948	DENND1B(q31.3)
chr1	197480001	197480102	DENND1B(q31.3)
chr1	197480857	197481074	DENND1B(q31.3)
chr1	197482000	197482083	DENND1B(q31.3)
chr1	197509093	197509201	DENND1B(q31.3)
chr1	197510088	197510145	DENND1B(q31.3)
chr1	197515051	197515120	DENND1B(q31.3)
chr1	197515862	197515903	DENND1B(q31.3)
chr1	197522080	197522242	DENND1B(q31.3)
chr1	197552281	197552383	DENND1B(q31.3)
chr1	197564337	197564463	DENND1B(q31.3)
chr1	197576202	197576304	DENND1B(q31.3)
chr1	197581060	197581106	DENND1B(q31.3)
chr1	197586788	197586889	DENND1B(q31.3)
chr1	197611840	197611951	DENND1B(q31.3)
chr1	197614819	197614873	DENND1B(q31.3)
chr1	197616184	197616244	DENND1B(q31.3)
chr1	197621364	197621445	DENND1B(q31.3)
chr1	197627429	197627499	DENND1B(q31.3)
chr1	197641166	197641286	DENND1B(q31.3)
chr1	197643249	197643299	DENND1B(q31.3)
chr1	197684160	197684204	DENND1B(q31.3)
chr1	197741997	197742062	DENND1B(q31.3)
chr1	197744268	197744316	DENND1B(q31.3)
chr1	198608363	198608471	PTPRC(q31.3)
chr1	198661475	198661515	PTPRC(q31.3)
chr1	198665840	198665885	PTPRC(q31.3)
chr1	198665887	198666038	PTPRC(q31.3)
chr1	198668692	198668833	PTPRC(q31.3)
chr1	198671515	198671659	PTPRC(q31.3)
chr1	198672426	198672501	PTPRC(q31.3)
chr1	198673600	198673627	PTPRC(q31.3)
chr1	198675862	198676081	PTPRC(q31.3)
chr1	198677261	198677390	PTPRC(q31.3)
chr1	198678815	198678953	PTPRC(q31.3)
chr1	198682081	198682201	PTPRC(q31.3)
chr1	198685810	198685969	PTPRC(q31.3)
chr1	198687222	198687431	PTPRC(q31.3)
chr1	198691544	198691605	PTPRC(q31.3)
chr1	198697468	198697577	PTPRC(q31.3)
chr1	198698265	198698300	PTPRC(q31.3)
chr1	198700745	198700850	PTPRC(q32.1)
chr1	198701428	198701519	PTPRC(q32.1)
chr1	198701608	198701685	PTPRC(q32.1)
chr1	198703324	198703361	PTPRC(q32.1)
chr1	198703456	198703554	PTPRC(q32.1)
chr1	198704255	198704381	PTPRC(q32.1)
chr1	198711003	198711155	PTPRC(q32.1)
chr1	198711360	198711496	PTPRC(q32.1)
chr1	198713182	198713332	PTPRC(q32.1)
chr1	198717237	198717299	PTPRC(q32.1)
chr1	198718544	198718678	PTPRC(q32.1)
chr1	198719620	198719755	PTPRC(q32.1)
chr1	198721377	198721500	PTPRC(q32.1)
chr1	198721722	198721877	PTPRC(q32.1)
chr1	198723397	198723533	PTPRC(q32.1)
chr1	198725034	198725171	PTPRC(q32.1)
chr1	198725219	198725295	PTPRC(q32.1)
chr1	201008948	201009210	CACNA1S(q32.1)
chr1	201009358	201009493	CACNA1S(q32.1)
chr1	201009749	201009841	CACNA1S(q32.1)
chr1	201010631	201010717	CACNA1S(q32.1)
chr1	201012408	201012532	CACNA1S(q32.1)
chr1	201012543	201012659	CACNA1S(q32.1)
chr1	201013455	201013584	CACNA1S(q32.1)
chr1	201016242	201016367	CACNA1S(q32.1)
chr1	201016652	201016754	CACNA1S(q32.1)
chr1	201017709	201017812	CACNA1S(q32.1)
chr1	201018130	201018227	CACNA1S(q32.1)
chr1	201019516	201019644	CACNA1S(q32.1)
chr1	201020111	201020271	CACNA1S(q32.1)
chr1	201021684	201021776	CACNA1S(q32.1)
chr1	201022336	201022402	CACNA1S(q32.1)
chr1	201022586	201022715	CACNA1S(q32.1)
chr1	201023632	201023689	CACNA1S(q32.1)
chr1	201027535	201027619	CACNA1S(q32.1)
chr1	201028316	201028427	CACNA1S(q32.1)
chr1	201029785	201029944	CACNA1S(q32.1)
chr1	201030394	201030596	CACNA1S(q32.1)
chr1	201031071	201031218	CACNA1S(q32.1)
chr1	201031589	201031642	CACNA1S(q32.1)
chr1	201034965	201035070	CACNA1S(q32.1)
chr1	201035356	201035444	CACNA1S(q32.1)
chr1	201036014	201036121	CACNA1S(q32.1)
chr1	201038264	201038324	CACNA1S(q32.1)
chr1	201039399	201039532	CACNA1S(q32.1)
chr1	201041882	201041952	CACNA1S(q32.1)
chr1	201042676	201042770	CACNA1S(q32.1)
chr1	201043633	201043748	CACNA1S(q32.1)
chr1	201044622	201044743	CACNA1S(q32.1)
chr1	201046047	201046255	CACNA1S(q32.1)
chr1	201047006	201047081	CACNA1S(q32.1)
chr1	201047091	201047232	CACNA1S(q32.1)
chr1	201052289	201052450	CACNA1S(q32.1)
chr1	201054077	201054159	CACNA1S(q32.1)
chr1	201054563	201054708	CACNA1S(q32.1)
chr1	201056953	201057057	CACNA1S(q32.1)
chr1	201058388	201058591	CACNA1S(q32.1)
chr1	201060767	201060920	CACNA1S(q32.1)
chr1	201061099	201061242	CACNA1S(q32.1)
chr1	201063009	201063149	CACNA1S(q32.1)
chr1	201079291	201079397	CACNA1S(q32.1)
chr1	201081315	201081489	CACNA1S(q32.1)
chr1	204393963	204394168	PIK3C2B(q32.1)
chr1	204394740	204394869	PIK3C2B(q32.1)
chr1	204396775	204396882	PIK3C2B(q32.1)
chr1	204397266	204397348	PIK3C2B(q32.1)
chr1	204399048	204399166	PIK3C2B(q32.1)
chr1	204400796	204400921	PIK3C2B(q32.1)
chr1	204401327	204401506	PIK3C2B(q32.1)
chr1	204402443	204402553	PIK3C2B(q32.1)
chr1	204402920	204403077	PIK3C2B(q32.1)
chr1	204403566	204403736	PIK3C2B(q32.1)
chr1	204408062	204408199	PIK3C2B(q32.1)
chr1	204409319	204409449	PIK3C2B(q32.1)
chr1	204410598	204410691	PIK3C2B(q32.1)
chr1	204411653	204411761	PIK3C2B(q32.1)
chr1	204412544	204412725	PIK3C2B(q32.1)
chr1	204413195	204413290	PIK3C2B(q32.1)
chr1	204413458	204413552	PIK3C2B(q32.1)
chr1	204415083	204415272	PIK3C2B(q32.1)
chr1	204416563	204416705	PIK3C2B(q32.1)
chr1	204418312	204418424	PIK3C2B(q32.1)
chr1	204418977	204419143	PIK3C2B(q32.1)
chr1	204423796	204423919	PIK3C2B(q32.1)
chr1	204424983	204425179	PIK3C2B(q32.1)
chr1	204426164	204426198	PIK3C2B(q32.1)
chr1	204426855	204427002	PIK3C2B(q32.1)
chr1	204429005	204429069	PIK3C2B(q32.1)
chr1	204429451	204429531	PIK3C2B(q32.1)
chr1	204429677	204429789	PIK3C2B(q32.1)
chr1	204433139	204433260	PIK3C2B(q32.1)
chr1	204433577	204433732	PIK3C2B(q32.1)
chr1	204434346	204434447	PIK3C2B(q32.1)
chr1	204437997	204438152	PIK3C2B(q32.1)
chr1	204438171	204438311	PIK3C2B(q32.1)
chr1	204438347	204438427	PIK3C2B(q32.1)
chr1	204438488	204438765	PIK3C2B(q32.1)
chr1	204438782	204438956	PIK3C2B(q32.1)
chr1	204494612	204494724	MDM4(q32.1)
chr1	204495487	204495562	MDM4(q32.1)
chr1	204499811	204499945	MDM4(q32.1)
chr1	204501318	204501374	MDM4(q32.1)
chr1	204506557	204506625	MDM4(q32.1)
chr1	204507336	204507436	MDM4(q32.1)
chr1	204511911	204512072	MDM4(q32.1)
chr1	204513662	204513812	MDM4(q32.1)
chr1	204515924	204516005	MDM4(q32.1)
chr1	204518240	204518321	MDM4(q32.1)
chr1	204518373	204518511	MDM4(q32.1)
chr1	204518545	204518623	MDM4(q32.1)
chr1	205566907	205566978	MFSD4A(q32.1)
chr1	205585663	205585772	ELK4(q32.1)
chr1	205588084	205588201	ELK4(q32.1)
chr1	205588933	205589194	ELK4(q32.1)
chr1	205589255	205589333	ELK4(q32.1)
chr1	205589340	205589412	ELK4(q32.1)
chr1	205589489	205589599	ELK4(q32.1)
chr1	205589600	205589934	ELK4(q32.1)
chr1	205592803	205593019	ELK4(q32.1)
chr1	205628372	205628680	SLC45A3(q32.1)
chr1	205628695	205628799	SLC45A3(q32.1)
chr1	205631002	205631254	SLC45A3(q32.1)
chr1	205631960	205632406	SLC45A3(q32.1)
chr1	205632491	205632699	SLC45A3(q32.1)
chr1	205633612	205633791	SLC45A3(q32.1)
chr1	206646538	206646657	IKBKE(q32.1)
chr1	206647673	206647814	IKBKE(q32.1)
chr1	206648207	206648337	IKBKE(q32.1)
chr1	206649523	206649705	IKBKE(q32.1)
chr1	206650020	206650181	IKBKE(q32.1)
chr1	206651091	206651202	IKBKE(q32.1)
chr1	206651552	206651682	IKBKE(q32.1)
chr1	206652285	206652476	IKBKE(q32.1)
chr1	206653212	206653277	IKBKE(q32.1)
chr1	206653364	206653456	IKBKE(q32.1)
chr1	206653789	206653876	IKBKE(q32.1)
chr1	206658333	206658409	IKBKE(q32.1)
chr1	206658530	206658643	IKBKE(q32.1)
chr1	206661250	206661327	IKBKE(q32.1)
chr1	206664151	206664191	IKBKE(q32.1)
chr1	206664980	206665082	IKBKE(q32.1)
chr1	206666355	206666452	IKBKE(q32.1)
chr1	206666598	206666711	IKBKE(q32.1)
chr1	206667252	206667324	IKBKE(q32.1)
chr1	206669444	206669503	IKBKE(q32.1)
chr1	209961734	209961921	IRF6(q32.2)
chr1	209963011	209963130	IRF6(q32.2)
chr1	209963839	209963961	IRF6(q32.2)
chr1	209963964	209964108	IRF6(q32.2)
chr1	209964114	209964232	IRF6(q32.2)
chr1	209965613	209965772	IRF6(q32.2)
chr1	209968634	209968763	IRF6(q32.2)
chr1	209969692	209969873	IRF6(q32.2)
chr1	209974584	209974761	IRF6(q32.2)
chr1	215799088	215799212	USH2A(q41)
chr1	215802155	215802377	USH2A(q41)
chr1	215807800	215808045	USH2A(q41)
chr1	215812496	215812580	USH2A(q41)
chr1	215813899	215814076	USH2A(q41)
chr1	215820863	215821036	USH2A(q41)
chr1	215821869	215822052	USH2A(q41)
chr1	215822059	215822108	USH2A(q41)
chr1	215823933	215824038	USH2A(q41)
chr1	215824048	215824143	USH2A(q41)
chr1	215844313	215844437	USH2A(q41)
chr1	215844446	215844518	USH2A(q41)
chr1	215844528	215844635	USH2A(q41)
chr1	215847441	215847624	USH2A(q41)
chr1	215847628	215847704	USH2A(q41)
chr1	215847716	215847840	USH2A(q41)
chr1	215847842	215848080	USH2A(q41)
chr1	215848175	215848282	USH2A(q41)
chr1	215848286	215848480	USH2A(q41)
chr1	215848486	215848568	USH2A(q41)
chr1	215848572	215848667	USH2A(q41)
chr1	215848753	215848958	USH2A(q41)
chr1	215853490	215853718	USH2A(q41)
chr1	215901471	215901705	USH2A(q41)
chr1	215914738	215914879	USH2A(q41)
chr1	215916518	215916677	USH2A(q41)
chr1	215931942	215932094	USH2A(q41)
chr1	215933001	215933107	USH2A(q41)
chr1	215933141	215933185	USH2A(q41)
chr1	215940022	215940130	USH2A(q41)
chr1	215953184	215953372	USH2A(q41)
chr1	215955383	215955538	USH2A(q41)
chr1	215956079	215956277	USH2A(q41)
chr1	215960011	215960207	USH2A(q41)
chr1	215963400	215963624	USH2A(q41)
chr1	215972248	215972450	USH2A(q41)
chr1	215987077	215987246	USH2A(q41)
chr1	215990338	215990537	USH2A(q41)
chr1	216011332	216011445	USH2A(q41)
chr1	216017635	216017838	USH2A(q41)
chr1	216019165	216019371	USH2A(q41)
chr1	216040348	216040512	USH2A(q41)
chr1	216051099	216051222	USH2A(q41)
chr1	216052105	216052131	USH2A(q41)
chr1	216052147	216052426	USH2A(q41)
chr1	216061822	216062028	USH2A(q41)
chr1	216062047	216062121	USH2A(q41)
chr1	216062122	216062205	USH2A(q41)
chr1	216062237	216062377	USH2A(q41)
chr1	216073416	216073559	USH2A(q41)
chr1	216074096	216074247	USH2A(q41)
chr1	216107957	216108137	USH2A(q41)
chr1	216138658	216138821	USH2A(q41)
chr1	216143966	216144118	USH2A(q41)
chr1	216166361	216166509	USH2A(q41)
chr1	216172228	216172400	USH2A(q41)
chr1	216173744	216173904	USH2A(q41)
chr1	216219772	216219922	USH2A(q41)
chr1	216221875	216221989	USH2A(q41)
chr1	216243442	216243634	USH2A(q41)
chr1	216246230	216246311	USH2A,LOC102723833(q41)
chr1	216246438	216246599	USH2A,LOC102723833(q41)
chr1	216246600	216246642	USH2A,LOC102723833(q41)
chr1	216251430	216251682	USH2A,LOC102723833(q41)
chr1	216256797	216256928	USH2A,LOC102723833(q41)
chr1	216258039	216258205	USH2A,LOC102723833(q41)
chr1	216260060	216260162	USH2A,LOC102723833(q41)
chr1	216262354	216262481	USH2A(q41)
chr1	216270424	216270555	USH2A(q41)
chr1	216348549	216348619	USH2A(q41)
chr1	216348634	216348824	USH2A(q41)
chr1	216363564	216363709	USH2A(q41)
chr1	216369894	216370064	USH2A(q41)
chr1	216371656	216371903	USH2A(q41)
chr1	216372988	216373317	USH2A(q41)
chr1	216373333	216373355	USH2A(q41)
chr1	216373364	216373408	USH2A(q41)
chr1	216380629	216380773	USH2A(q41)
chr1	216390728	216390892	USH2A(q41)
chr1	216405294	216405478	USH2A(q41)
chr1	216419926	216419962	USH2A(q41)
chr1	216419968	216420175	USH2A(q41)
chr1	216420199	216420511	USH2A(q41)
chr1	216420516	216420568	USH2A(q41)
chr1	216424244	216424440	USH2A(q41)
chr1	216462621	216462752	USH2A(q41)
chr1	216465516	216465553	USH2A(q41)
chr1	216465561	216465712	USH2A(q41)
chr1	216495224	216495318	USH2A(q41)
chr1	216496815	216497037	USH2A(q41)
chr1	216497509	216497694	USH2A(q41)
chr1	216498646	216498927	USH2A(q41)
chr1	216500932	216500996	USH2A(q41)
chr1	216538294	216538427	USH2A(q41)
chr1	216591855	216592021	USH2A(q41)
chr1	216595193	216595287	USH2A(q41)
chr1	216595307	216595442	USH2A(q41)
chr1	216595478	216595638	USH2A(q41)
chr1	222843292	222843331	AIDA(q41)
chr1	222843474	222843509	AIDA(q41)
chr1	222843567	222843592	AIDA(q41)
chr1	222846654	222846689	AIDA(q41)
chr1	222846747	222846777	AIDA(q41)
chr1	222849437	222849472	AIDA(q41)
chr1	222849507	222849560	AIDA(q41)
chr1	222860271	222860305	AIDA(q41)
chr1	222860347	222860378	AIDA(q41)
chr1	222860936	222860969	AIDA(q41)
chr1	222860977	222860993	AIDA(q41)
chr1	222867130	222867185	AIDA(q41)
chr1	222867551	222867605	AIDA(q41)
chr1	222876489	222876515	AIDA(q41)
chr1	222876522	222876559	AIDA(q41)
chr1	222885549	222885628	AIDA(q41)
chr1	227181946	227182100	CDC42BPA(q42.13)
chr1	227182523	227182681	CDC42BPA(q42.13)
chr1	227192694	227192812	CDC42BPA(q42.13)
chr1	227203780	227203898	CDC42BPA(q42.13)
chr1	227204627	227204751	CDC42BPA(q42.13)
chr1	227210963	227211048	CDC42BPA(q42.13)
chr1	227213755	227213853	CDC42BPA(q42.13)
chr1	227216357	227216585	CDC42BPA(q42.13)
chr1	227216627	227216788	CDC42BPA(q42.13)
chr1	227216801	227216876	CDC42BPA(q42.13)
chr1	227216907	227216951	CDC42BPA(q42.13)
chr1	227218108	227218171	CDC42BPA(q42.13)
chr1	227218998	227219215	CDC42BPA(q42.13)
[truncated: 19,112 more rows]
